# Supplementary material for: N,N′-Diisopropyl-3,6-dimethoxy­naphthalene-2,7-disulfonamide
Source: Acta Crystallogr Sect E Struct Rep Online. 2008 Jul 16;64(Pt 8):o1499. doi: 10.1107/S1600536808021211 (PMC2962128; doi:10.1107/S1600536808021211)
Supplement: Supplementary file 1 [file e-64-o1499-sup1.cif]

##############################################################################
###                                                                        ###
###        Electronic paper (Acta Crystallographica Section E)             ###
###                                                                        ###
##############################################################################
#                                                                            #
# This CIF contains the data in a paper accepted for publication in Acta     #
# Crystallographica Section E. It conforms to the requirements of Notes      #
# for Authors for Section E, and has been peer reviewed under the auspices   #
# of the IUCr Commission on Journals.                                        #
#                                                                            #
# Full details of the Crystallographic Information File format               #
# are given in the paper "The Crystallographic Information File (CIF):       #
# a New Standard Archive File for Crystallography" by S. R. Hall, F. H.      #
# Allen and I. D. Brown [Acta Cryst. (1991), A47, 655-685].                  #
#                                                                            #
# The current version of the core CIF dictionary is obtainable from          #
# ftp://ftp.iucr.org/pub/cif_core.dic. The current version number is 2.4.    #
#                                                                            #
# Software is freely available for graphical display of the structure(s) in  #
# this CIF.  For information consult the CIF home page http://www.iucr.org/  #
# cif/home.html                                                              #
#                                                                            #
# This file may be used for bona fide research purposes within the           #
# scientific community so long as proper attribution is given to the journal # 
# article from which it was obtained.                                        #
#                                                                            #
##############################################################################
                                             
data_I
_audit_creation_method     SHELXL-97
_chemical_name_systematic
;
<i>N</i>,<i>N</i>'-Diisopropyl-3,6-dimethoxynaphthalene-2,7-disulfonamide
;
_chemical_name_common     ?
_chemical_formula_moiety     'C18 H26 N2 O6 S2'
_chemical_formula_sum     'C18 H26 N2 O6 S2'
_chemical_formula_iupac     'C18 H26 N2 O6 S2'
_chemical_formula_weight     430.53
_chemical_melting_point     ?
_symmetry_cell_setting     monoclinic
_symmetry_space_group_name_H-M     'P 21/c'
_symmetry_space_group_name_HALL     '-P 2ybc'
loop_
    _symmetry_equiv_pos_as_xyz
    'x, y, z'
    '-x, y+1/2, -z+1/2'
    '-x, -y, -z'
    'x, -y-1/2, z-1/2'
_cell_length_a     17.229(3)
_cell_length_b     7.2532(15)
_cell_length_c     18.035(4)
_cell_angle_alpha     90.00
_cell_angle_beta     108.35(3)
_cell_angle_gamma     90.00
_cell_volume     2139.2(8)
_cell_formula_units_Z     4
_cell_measurement_reflns_used     875
_cell_measurement_theta_min     2.17
_cell_measurement_theta_max     27.48
_cell_measurement_temperature     173(2)
_exptl_crystal_description     plate
_exptl_crystal_colour     colorless
_exptl_crystal_size_max     0.50
_exptl_crystal_size_mid     0.38
_exptl_crystal_size_min     0.22
_exptl_crystal_density_diffrn     1.337
_exptl_crystal_density_meas     ?
_exptl_crystal_density_method     'not measured'
_exptl_crystal_F_000     912
_exptl_absorpt_coefficient_mu     0.284
_exptl_absorpt_correction_type     multi-scan
_exptl_absorpt_process_details     '(ABSCOR; Higashi, 1995)'
_exptl_absorpt_correction_T_min     0.8708
_exptl_absorpt_correction_T_max     0.9401
_exptl_special_details
;
;
_diffrn_ambient_temperature     173(2)
_diffrn_radiation_type     MoK\a
_diffrn_radiation_wavelength     0.71073
_diffrn_radiation_source     'rotating anode'
_diffrn_radiation_monochromator     graphite
_diffrn_measurement_device_type     'Rigaku R-AXIS RAPID IP area-detector'
_diffrn_measurement_method     '\w scans at fixed \c = 45\%'
_diffrn_detector_area_resol_mean     ?
_diffrn_reflns_number     8740
_diffrn_reflns_av_R_equivalents     0.0203
_diffrn_reflns_av_sigmaI/netI     0.0354
_diffrn_reflns_theta_min     1.25
_diffrn_reflns_theta_max     27.45
_diffrn_reflns_theta_full     27.45
_diffrn_measured_fraction_theta_max     0.998
_diffrn_measured_fraction_theta_full     0.998
_diffrn_reflns_limit_h_min     -22
_diffrn_reflns_limit_h_max     22
_diffrn_reflns_limit_k_min     -9
_diffrn_reflns_limit_k_max     9
_diffrn_reflns_limit_l_min     -23
_diffrn_reflns_limit_l_max     23
_diffrn_standards_number     ?
_diffrn_standards_interval_count     ?
_diffrn_standards_interval_time     ?
_diffrn_standards_decay_%     ?
_refine_special_details
;
Refinement of <i>F</i>^2^ against ALL reflections. The weighted <i>R</i>-factor
<i>wR</i> and goodness of fit <i>S</i> are based on <i>F</i>^2^, conventional
<i>R</i>-factors <i>R</i> are based on <i>F</i>, with <i>F</i> set to zero for
negative <i>F</i>^2^. The threshold expression of <i>F</i>^2^ >
\s(<i>F</i>^2^) is used only for calculating <i>R</i>-factors(gt) <i>etc</i>.
and is not relevant to the choice of reflections for refinement.
<i>R</i>-factors based on <i>F</i>^2^ are statistically about twice as large
as those based on <i>F</i>, and <i>R</i>- factors based on ALL data will be
even larger.
;
_reflns_number_total     4889
_reflns_number_gt     4227
_reflns_threshold_expression     I>2\s(I)
_refine_ls_structure_factor_coef     Fsqd
_refine_ls_matrix_type     full
_refine_ls_R_factor_all     0.0623
_refine_ls_R_factor_gt     0.0460
_refine_ls_wR_factor_gt     0.1053
_refine_ls_wR_factor_ref     0.1169
_refine_ls_goodness_of_fit_ref     1.157
_refine_ls_restrained_S_all     1.157
_refine_ls_number_reflns     4889
_refine_ls_number_parameters     253
_refine_ls_number_restraints     0
_refine_ls_hydrogen_treatment     constr
_refine_ls_weighting_scheme     calc
_refine_ls_weighting_details
         'calc w=1/[\s^2^(Fo^2^)+(0.0534P)^2^+0.9298P] where P=(Fo^2^+2Fc^2^)/3'
_atom_sites_solution_hydrogens     geom
_atom_sites_solution_primary     direct
_atom_sites_solution_secondary     difmap
_refine_ls_shift/su_max     0.000
_refine_ls_shift/su_mean     0.000
_refine_diff_density_max     0.362
_refine_diff_density_min     -0.494
_refine_ls_extinction_method     none
_refine_ls_extinction_coef     ?
loop_
    _atom_type_symbol
    _atom_type_description
    _atom_type_scat_dispersion_real
    _atom_type_scat_dispersion_imag
    _atom_type_scat_source
    'C' 'C' 0.0033 0.0016
                         'International Tables Vol C Tables 4.2.6.8 and 6.1.1.4'
    'H' 'H' 0.0000 0.0000
                         'International Tables Vol C Tables 4.2.6.8 and 6.1.1.4'
    'N' 'N' 0.0061 0.0033
                         'International Tables Vol C Tables 4.2.6.8 and 6.1.1.4'
    'O' 'O' 0.0106 0.0060
                         'International Tables Vol C Tables 4.2.6.8 and 6.1.1.4'
    'S' 'S' 0.1246 0.1234
                         'International Tables Vol C Tables 4.2.6.8 and 6.1.1.4'
_computing_data_collection     'RAPID-AUTO (Rigaku, 2004)'
_computing_cell_refinement     'RAPID-AUTO (Rigaku, 2004)'
_computing_data_reduction     'RAPID-AUTO (Rigaku, 2004)'
_computing_structure_solution     'SHELXTL (Sheldrick, 2008)'
_computing_structure_refinement     'SHELXTL (Sheldrick, 2008)'
_computing_molecular_graphics     'SHELXTL (Sheldrick, 2008)'
_computing_publication_material     'SHELXTL (Sheldrick, 2008)'
loop_
    _atom_site_type_symbol
    _atom_site_label
    _atom_site_fract_x
    _atom_site_fract_y
    _atom_site_fract_z
    _atom_site_U_iso_or_equiv
    _atom_site_adp_type
    _atom_site_calc_flag
    _atom_site_refinement_flags
    _atom_site_occupancy
    _atom_site_disorder_assembly
    _atom_site_disorder_group
    S S1 0.39879(3) 0.72730(7) 0.23076(3) 0.02292(13) Uani d . 1 . .
    S S2 0.08210(3) 1.11117(7) 0.42543(3) 0.01969(13) Uani d . 1 . .
    O O1 0.42832(10) 0.4396(2) 0.35142(10) 0.0368(4) Uani d . 1 . .
    O O2 0.48381(9) 0.7597(2) 0.27099(10) 0.0365(4) Uani d . 1 . .
    O O3 0.35149(10) 0.8610(2) 0.17682(9) 0.0325(4) Uani d . 1 . .
    O O4 0.08620(9) 1.2491(2) 0.36997(9) 0.0277(3) Uani d . 1 . .
    O O5 0.09471(9) 1.1659(2) 0.50512(8) 0.0261(3) Uani d . 1 . .
    O O6 0.12159(9) 0.7784(2) 0.52066(8) 0.0268(3) Uani d . 1 . .
    N N1 0.39535(10) 0.5367(2) 0.18585(10) 0.0232(4) Uani d . 1 . .
    H H1A 0.4415 0.4763 0.1933 0.028 Uiso calc R 1 . .
    N N2 -0.00546(10) 1.0136(2) 0.39554(9) 0.0223(4) Uani d . 1 . .
    H H2B -0.0358 1.0076 0.4266 0.027 Uiso calc R 1 . .
    C C1 0.33009(13) 0.5414(3) 0.41377(13) 0.0280(5) Uani d . 1 . .
    H H1B 0.3424 0.4413 0.4496 0.034 Uiso calc R 1 . .
    C C2 0.37011(13) 0.5567(3) 0.35894(13) 0.0262(4) Uani d . 1 . .
    C C3 0.35006(12) 0.7046(3) 0.30358(11) 0.0212(4) Uani d . 1 . .
    C C4 0.29442(12) 0.8349(3) 0.30760(11) 0.0209(4) Uani d . 1 . .
    H H4B 0.2823 0.9338 0.2712 0.025 Uiso calc R 1 . .
    C C5 0.25444(11) 0.8252(3) 0.36502(11) 0.0197(4) Uani d . 1 . .
    C C6 0.19712(11) 0.9599(3) 0.37008(11) 0.0197(4) Uani d . 1 . .
    H H6A 0.1874 1.0640 0.3365 0.024 Uiso calc R 1 . .
    C C7 0.15537(11) 0.9418(3) 0.42305(11) 0.0190(4) Uani d . 1 . .
    C C8 0.16906(12) 0.7855(3) 0.47337(11) 0.0215(4) Uani d . 1 . .
    C C9 0.22660(13) 0.6566(3) 0.47142(12) 0.0247(4) Uani d . 1 . .
    H H9A 0.2370 0.5553 0.5066 0.030 Uiso calc R 1 . .
    C C10 0.27065(12) 0.6734(3) 0.41739(11) 0.0222(4) Uani d . 1 . .
    C C11 0.4475(2) 0.2809(4) 0.40126(18) 0.0543(8) Uani d . 1 . .
    H H11A 0.4905 0.2093 0.3897 0.081 Uiso calc R 1 . .
    H H11B 0.3985 0.2044 0.3922 0.081 Uiso calc R 1 . .
    H H11C 0.4666 0.3207 0.4560 0.081 Uiso calc R 1 . .
    C C12 0.32048(14) 0.4553(3) 0.13290(14) 0.0336(5) Uani d . 1 . .
    H H12A 0.2781 0.5540 0.1156 0.040 Uiso calc R 1 . .
    C C13 0.28821(17) 0.3054(4) 0.1736(2) 0.0527(8) Uani d . 1 . .
    H H13A 0.2766 0.3573 0.2191 0.079 Uiso calc R 1 . .
    H H13B 0.3292 0.2075 0.1905 0.079 Uiso calc R 1 . .
    H H13C 0.2379 0.2541 0.1374 0.079 Uiso calc R 1 . .
    C C14 0.3397(2) 0.3816(5) 0.06177(16) 0.0605(9) Uani d . 1 . .
    H H14A 0.3603 0.4820 0.0368 0.091 Uiso calc R 1 . .
    H H14B 0.2899 0.3305 0.0246 0.091 Uiso calc R 1 . .
    H H14C 0.3813 0.2847 0.0780 0.091 Uiso calc R 1 . .
    C C15 0.12852(15) 0.6187(3) 0.56924(14) 0.0333(5) Uani d . 1 . .
    H H15A 0.0910 0.6304 0.6001 0.050 Uiso calc R 1 . .
    H H15B 0.1848 0.6082 0.6044 0.050 Uiso calc R 1 . .
    H H15C 0.1145 0.5083 0.5364 0.050 Uiso calc R 1 . .
    C C16 -0.03619(12) 0.9332(3) 0.31603(11) 0.0237(4) Uani d . 1 . .
    H H16A 0.0085 0.9406 0.2917 0.028 Uiso calc R 1 . .
    C C17 -0.10837(15) 1.0449(4) 0.26648(13) 0.0365(6) Uani d . 1 . .
    H H17A -0.0915 1.1732 0.2642 0.055 Uiso calc R 1 . .
    H H17B -0.1527 1.0400 0.2897 0.055 Uiso calc R 1 . .
    H H17C -0.1276 0.9935 0.2135 0.055 Uiso calc R 1 . .
    C C18 -0.05611(15) 0.7314(3) 0.32295(13) 0.0315(5) Uani d . 1 . .
    H H18A -0.0071 0.6671 0.3553 0.047 Uiso calc R 1 . .
    H H18B -0.0746 0.6756 0.2708 0.047 Uiso calc R 1 . .
    H H18C -0.0995 0.7212 0.3472 0.047 Uiso calc R 1 . .
loop_
    _atom_site_aniso_label
    _atom_site_aniso_U_11
    _atom_site_aniso_U_22
    _atom_site_aniso_U_33
    _atom_site_aniso_U_12
    _atom_site_aniso_U_13
    _atom_site_aniso_U_23
    S1 0.0250(3) 0.0202(3) 0.0293(3) -0.00251(19) 0.0167(2) -0.0004(2)
    S2 0.0251(3) 0.0173(2) 0.0197(2) 0.00184(18) 0.01134(18) -0.00043(19)
    O1 0.0400(9) 0.0387(10) 0.0408(9) 0.0213(8) 0.0256(8) 0.0147(8)
    O2 0.0269(8) 0.0371(10) 0.0497(10) -0.0128(7) 0.0179(7) -0.0073(8)
    O3 0.0468(10) 0.0232(8) 0.0372(9) 0.0067(7) 0.0270(8) 0.0073(7)
    O4 0.0373(8) 0.0209(8) 0.0307(8) 0.0051(6) 0.0192(7) 0.0061(6)
    O5 0.0350(8) 0.0238(8) 0.0229(7) -0.0010(6) 0.0143(6) -0.0054(6)
    O6 0.0377(9) 0.0218(8) 0.0297(8) 0.0051(6) 0.0232(7) 0.0056(6)
    N1 0.0204(8) 0.0233(9) 0.0278(9) 0.0050(7) 0.0100(7) -0.0020(7)
    N2 0.0211(8) 0.0296(10) 0.0197(8) 0.0004(7) 0.0114(7) -0.0028(7)
    C1 0.0325(12) 0.0280(12) 0.0270(10) 0.0091(9) 0.0144(9) 0.0078(9)
    C2 0.0250(10) 0.0278(11) 0.0284(10) 0.0074(8) 0.0120(8) 0.0032(9)
    C3 0.0222(10) 0.0210(10) 0.0223(9) -0.0023(8) 0.0099(8) -0.0008(8)
    C4 0.0227(10) 0.0199(10) 0.0210(9) -0.0019(8) 0.0084(8) -0.0012(8)
    C5 0.0197(9) 0.0207(10) 0.0191(9) -0.0006(7) 0.0069(7) -0.0003(8)
    C6 0.0218(10) 0.0195(10) 0.0187(9) -0.0003(7) 0.0076(7) 0.0015(8)
    C7 0.0208(9) 0.0173(9) 0.0193(9) 0.0009(7) 0.0070(7) -0.0012(7)
    C8 0.0256(10) 0.0227(10) 0.0189(9) -0.0004(8) 0.0108(8) -0.0001(8)
    C9 0.0302(11) 0.0229(11) 0.0239(10) 0.0047(8) 0.0126(9) 0.0048(8)
    C10 0.0233(10) 0.0232(10) 0.0211(9) 0.0012(8) 0.0085(8) -0.0003(8)
    C11 0.0676(19) 0.0501(17) 0.0593(17) 0.0394(15) 0.0400(15) 0.0280(14)
    C12 0.0292(12) 0.0283(12) 0.0356(12) 0.0092(9) -0.0008(9) -0.0077(10)
    C13 0.0341(14) 0.0359(15) 0.085(2) -0.0089(11) 0.0150(14) -0.0131(15)
    C14 0.066(2) 0.068(2) 0.0356(14) 0.0236(17) 0.0000(14) -0.0182(15)
    C15 0.0495(14) 0.0233(11) 0.0372(12) 0.0038(10) 0.0281(11) 0.0065(10)
    C16 0.0251(10) 0.0297(11) 0.0182(9) 0.0022(8) 0.0097(8) -0.0024(8)
    C17 0.0359(13) 0.0399(14) 0.0288(11) 0.0101(10) 0.0031(10) 0.0007(10)
    C18 0.0407(13) 0.0282(12) 0.0264(11) -0.0013(10) 0.0119(10) -0.0041(9)
_geom_special_details
;
All e.s.d.'s (except the e.s.d. in the dihedral angle between two l.s. planes)
are estimated using the full covariance matrix. The cell e.s.d.'s are taken
into account individually in the estimation of e.s.d.'s in distances, angles
and torsion angles; correlations between e.s.d.'s in cell parameters are only
used when they are defined by crystal symmetry. An approximate (isotropic)
treatment of cell e.s.d.'s is used for estimating e.s.d.'s involving l.s.
planes.
;
loop_
    _geom_bond_atom_site_label_1
    _geom_bond_atom_site_label_2
    _geom_bond_site_symmetry_2
    _geom_bond_distance
    _geom_bond_publ_flag
    S1 O3 . 1.4324(16) ?
    S1 O2 . 1.4345(17) ?
    S1 N1 . 1.5937(18) ?
    S1 C3 . 1.775(2) ?
    S2 O4 . 1.4320(15) ?
    S2 O5 . 1.4402(15) ?
    S2 N2 . 1.5984(18) ?
    S2 C7 . 1.772(2) ?
    O1 C2 . 1.353(2) ?
    O1 C11 . 1.434(3) ?
    O6 C8 . 1.356(2) ?
    O6 C15 . 1.434(3) ?
    N1 C12 . 1.466(3) ?
    N1 H1A . 0.8800 ?
    N2 C16 . 1.483(2) ?
    N2 H2B . 0.8800 ?
    C1 C2 . 1.377(3) ?
    C1 C10 . 1.418(3) ?
    C1 H1B . 0.9500 ?
    C2 C3 . 1.432(3) ?
    C3 C4 . 1.364(3) ?
    C4 C5 . 1.415(3) ?
    C4 H4B . 0.9500 ?
    C5 C6 . 1.412(3) ?
    C5 C10 . 1.420(3) ?
    C6 C7 . 1.371(3) ?
    C6 H6A . 0.9500 ?
    C7 C8 . 1.424(3) ?
    C8 C9 . 1.371(3) ?
    C9 C10 . 1.416(3) ?
    C9 H9A . 0.9500 ?
    C11 H11A . 0.9800 ?
    C11 H11B . 0.9800 ?
    C11 H11C . 0.9800 ?
    C12 C13 . 1.512(4) ?
    C12 C14 . 1.520(4) ?
    C12 H12A . 1.0000 ?
    C13 H13A . 0.9800 ?
    C13 H13B . 0.9800 ?
    C13 H13C . 0.9800 ?
    C14 H14A . 0.9800 ?
    C14 H14B . 0.9800 ?
    C14 H14C . 0.9800 ?
    C15 H15A . 0.9800 ?
    C15 H15B . 0.9800 ?
    C15 H15C . 0.9800 ?
    C16 C17 . 1.517(3) ?
    C16 C18 . 1.517(3) ?
    C16 H16A . 1.0000 ?
    C17 H17A . 0.9800 ?
    C17 H17B . 0.9800 ?
    C17 H17C . 0.9800 ?
    C18 H18A . 0.9800 ?
    C18 H18B . 0.9800 ?
    C18 H18C . 0.9800 ?
loop_
    _geom_angle_atom_site_label_1
    _geom_angle_atom_site_label_2
    _geom_angle_atom_site_label_3
    _geom_angle_site_symmetry_1
    _geom_angle_site_symmetry_3
    _geom_angle
    _geom_angle_publ_flag
    O3 S1 O2 . . 120.31(10) ?
    O3 S1 N1 . . 108.65(10) ?
    O2 S1 N1 . . 105.52(10) ?
    O3 S1 C3 . . 105.36(9) ?
    O2 S1 C3 . . 106.66(10) ?
    N1 S1 C3 . . 110.17(9) ?
    O4 S2 O5 . . 118.63(9) ?
    O4 S2 N2 . . 108.82(10) ?
    O5 S2 N2 . . 106.76(9) ?
    O4 S2 C7 . . 105.99(9) ?
    O5 S2 C7 . . 109.31(9) ?
    N2 S2 C7 . . 106.79(9) ?
    C2 O1 C11 . . 118.22(18) ?
    C8 O6 C15 . . 117.67(16) ?
    C12 N1 S1 . . 124.38(14) ?
    C12 N1 H1A . . 117.8 ?
    S1 N1 H1A . . 117.8 ?
    C16 N2 S2 . . 120.79(13) ?
    C16 N2 H2B . . 119.6 ?
    S2 N2 H2B . . 119.6 ?
    C2 C1 C10 . . 120.7(2) ?
    C2 C1 H1B . . 119.6 ?
    C10 C1 H1B . . 119.6 ?
    O1 C2 C1 . . 125.2(2) ?
    O1 C2 C3 . . 115.08(18) ?
    C1 C2 C3 . . 119.73(19) ?
    C4 C3 C2 . . 120.08(18) ?
    C4 C3 S1 . . 118.62(15) ?
    C2 C3 S1 . . 121.27(15) ?
    C3 C4 C5 . . 121.11(19) ?
    C3 C4 H4B . . 119.4 ?
    C5 C4 H4B . . 119.4 ?
    C6 C5 C4 . . 121.62(18) ?
    C6 C5 C10 . . 119.25(17) ?
    C4 C5 C10 . . 119.10(18) ?
    C7 C6 C5 . . 120.63(18) ?
    C7 C6 H6A . . 119.7 ?
    C5 C6 H6A . . 119.7 ?
    C6 C7 C8 . . 120.15(18) ?
    C6 C7 S2 . . 118.97(15) ?
    C8 C7 S2 . . 120.84(14) ?
    O6 C8 C9 . . 125.04(18) ?
    O6 C8 C7 . . 114.81(17) ?
    C9 C8 C7 . . 120.14(18) ?
    C8 C9 C10 . . 120.50(19) ?
    C8 C9 H9A . . 119.8 ?
    C10 C9 H9A . . 119.8 ?
    C9 C10 C1 . . 121.66(19) ?
    C9 C10 C5 . . 119.23(18) ?
    C1 C10 C5 . . 119.10(18) ?
    O1 C11 H11A . . 109.5 ?
    O1 C11 H11B . . 109.5 ?
    H11A C11 H11B . . 109.5 ?
    O1 C11 H11C . . 109.5 ?
    H11A C11 H11C . . 109.5 ?
    H11B C11 H11C . . 109.5 ?
    N1 C12 C13 . . 110.9(2) ?
    N1 C12 C14 . . 108.1(2) ?
    C13 C12 C14 . . 111.5(2) ?
    N1 C12 H12A . . 108.8 ?
    C13 C12 H12A . . 108.8 ?
    C14 C12 H12A . . 108.8 ?
    C12 C13 H13A . . 109.5 ?
    C12 C13 H13B . . 109.5 ?
    H13A C13 H13B . . 109.5 ?
    C12 C13 H13C . . 109.5 ?
    H13A C13 H13C . . 109.5 ?
    H13B C13 H13C . . 109.5 ?
    C12 C14 H14A . . 109.5 ?
    C12 C14 H14B . . 109.5 ?
    H14A C14 H14B . . 109.5 ?
    C12 C14 H14C . . 109.5 ?
    H14A C14 H14C . . 109.5 ?
    H14B C14 H14C . . 109.5 ?
    O6 C15 H15A . . 109.5 ?
    O6 C15 H15B . . 109.5 ?
    H15A C15 H15B . . 109.5 ?
    O6 C15 H15C . . 109.5 ?
    H15A C15 H15C . . 109.5 ?
    H15B C15 H15C . . 109.5 ?
    N2 C16 C17 . . 109.64(17) ?
    N2 C16 C18 . . 108.73(17) ?
    C17 C16 C18 . . 113.51(19) ?
    N2 C16 H16A . . 108.3 ?
    C17 C16 H16A . . 108.3 ?
    C18 C16 H16A . . 108.3 ?
    C16 C17 H17A . . 109.5 ?
    C16 C17 H17B . . 109.5 ?
    H17A C17 H17B . . 109.5 ?
    C16 C17 H17C . . 109.5 ?
    H17A C17 H17C . . 109.5 ?
    H17B C17 H17C . . 109.5 ?
    C16 C18 H18A . . 109.5 ?
    C16 C18 H18B . . 109.5 ?
    H18A C18 H18B . . 109.5 ?
    C16 C18 H18C . . 109.5 ?
    H18A C18 H18C . . 109.5 ?
    H18B C18 H18C . . 109.5 ?
loop_
    _geom_torsion_atom_site_label_1
    _geom_torsion_atom_site_label_2
    _geom_torsion_atom_site_label_3
    _geom_torsion_atom_site_label_4
    _geom_torsion_site_symmetry_1
    _geom_torsion_site_symmetry_2
    _geom_torsion_site_symmetry_3
    _geom_torsion_site_symmetry_4
    _geom_torsion
    _geom_torsion_publ_flag
    O3 S1 N1 C12 . . . . -45.7(2) ?
    O2 S1 N1 C12 . . . . -175.98(18) ?
    C3 S1 N1 C12 . . . . 69.3(2) ?
    O4 S2 N2 C16 . . . . 53.43(18) ?
    O5 S2 N2 C16 . . . . -177.42(15) ?
    C7 S2 N2 C16 . . . . -60.57(18) ?
    C11 O1 C2 C1 . . . . 3.5(4) ?
    C11 O1 C2 C3 . . . . -175.7(2) ?
    C10 C1 C2 O1 . . . . 179.1(2) ?
    C10 C1 C2 C3 . . . . -1.7(3) ?
    O1 C2 C3 C4 . . . . -177.49(19) ?
    C1 C2 C3 C4 . . . . 3.2(3) ?
    O1 C2 C3 S1 . . . . 0.4(3) ?
    C1 C2 C3 S1 . . . . -178.88(18) ?
    O3 S1 C3 C4 . . . . -14.70(19) ?
    O2 S1 C3 C4 . . . . 114.23(17) ?
    N1 S1 C3 C4 . . . . -131.72(16) ?
    O3 S1 C3 C2 . . . . 167.35(17) ?
    O2 S1 C3 C2 . . . . -63.72(19) ?
    N1 S1 C3 C2 . . . . 50.3(2) ?
    C2 C3 C4 C5 . . . . -1.2(3) ?
    S1 C3 C4 C5 . . . . -179.20(15) ?
    C3 C4 C5 C6 . . . . 179.59(19) ?
    C3 C4 C5 C10 . . . . -2.2(3) ?
    C4 C5 C6 C7 . . . . 175.95(18) ?
    C10 C5 C6 C7 . . . . -2.2(3) ?
    C5 C6 C7 C8 . . . . -0.4(3) ?
    C5 C6 C7 S2 . . . . -178.34(15) ?
    O4 S2 C7 C6 . . . . -3.88(19) ?
    O5 S2 C7 C6 . . . . -132.83(16) ?
    N2 S2 C7 C6 . . . . 112.02(16) ?
    O4 S2 C7 C8 . . . . 178.22(16) ?
    O5 S2 C7 C8 . . . . 49.27(18) ?
    N2 S2 C7 C8 . . . . -65.88(18) ?
    C15 O6 C8 C9 . . . . -3.8(3) ?
    C15 O6 C8 C7 . . . . 176.08(18) ?
    C6 C7 C8 O6 . . . . -177.07(18) ?
    S2 C7 C8 O6 . . . . 0.8(2) ?
    C6 C7 C8 C9 . . . . 2.8(3) ?
    S2 C7 C8 C9 . . . . -179.31(16) ?
    O6 C8 C9 C10 . . . . 177.37(19) ?
    C7 C8 C9 C10 . . . . -2.5(3) ?
    C8 C9 C10 C1 . . . . -179.6(2) ?
    C8 C9 C10 C5 . . . . -0.1(3) ?
    C2 C1 C10 C9 . . . . 177.6(2) ?
    C2 C1 C10 C5 . . . . -1.8(3) ?
    C6 C5 C10 C9 . . . . 2.5(3) ?
    C4 C5 C10 C9 . . . . -175.71(19) ?
    C6 C5 C10 C1 . . . . -178.05(19) ?
    C4 C5 C10 C1 . . . . 3.7(3) ?
    S1 N1 C12 C13 . . . . -100.2(2) ?
    S1 N1 C12 C14 . . . . 137.2(2) ?
    S2 N2 C16 C17 . . . . -111.90(18) ?
    S2 N2 C16 C18 . . . . 123.47(17) ?
loop_
    _geom_hbond_atom_site_label_D
    _geom_hbond_atom_site_label_H
    _geom_hbond_atom_site_label_A
    _geom_hbond_site_symmetry_A
    _geom_hbond_distance_DH
    _geom_hbond_distance_HA
    _geom_hbond_distance_DA
    _geom_hbond_angle_DHA
    N1 H1A O2 2_645 0.88 2.00 2.821(2) 153.8
    N2 H2B O5 3_576 0.88 2.22 3.001(2) 148.2
    N2 H2B O6 3_576 0.88 2.53 3.235(2) 138.1
data_global
_journal_date_recd_electronic     2008-07-06
_journal_date_accepted     2008-07-08
_journal_name_full     'Acta Crystallographica, Section E'
_journal_year     2008
_journal_volume     64
_journal_issue      8
_journal_page_first     o1499
_journal_page_last     o1499
_journal_paper_category     QO
_journal_coeditor_code     HG2423
_publ_contact_author_name     'Professor Zhiqiang Hu'
_publ_contact_author_address
;
College of Chemistry and Molecular Engineering,
Qingdao University of Science and Technology,
Qingdao 266042,
People's Republic of China
;
_publ_contact_author_email     songzuwei2008@yahoo.cn
_publ_contact_author_fax     '+86-532-84023405'
_publ_contact_author_phone     '+86-532-84023405'
_publ_section_title
;
<i>N</i>,<i>N</i>'-Diisopropyl-3,6-dimethoxynaphthalene-2,7-disulfonamide
;
loop_
    _publ_author_name
    _publ_author_footnote
    _publ_author_address
    'Zu-Wei Song' .
;
College of Science,
Qingdao Agricultural University,
Qingdao 266109,
People's Republic of China
;
    'Zhi-Qiang Hu' .
;
College of Chemistry and Molecular Engineering,
Qingdao University of Science and Technology,
Qingdao 266042,
People's Republic of China
;
