# Supplementary material for: N,N′-Diisopropyl-3,6-dimethoxy­naphthalene-2,7-disulfonamide
Source: Acta Crystallogr Sect E Struct Rep Online. 2008 Jul 16;64(Pt 8):o1499. doi: 10.1107/S1600536808021211 (PMC2962128; doi:10.1107/S1600536808021211)
Supplement: Supplementary file 2 [file e-64-o1499-Isup2.hkl]

# 
# h,k,l, Fc-squared, Fo-squared, sigma(Fo-squared) and status flag 
# 
data_I
_shelx_title ' A in P2(1)/c' 
_shelx_refln_list_code          4 
_shelx_F_calc_maximum      228.27 
_exptl_crystal_F_000       912.00 
_reflns_d_resolution_high  0.7710 
 
loop_ 
 _symmetry_equiv_pos_as_xyz 
 'x, y, z' 
 '-x, y+1/2, -z+1/2' 
 '-x, -y, -z' 
 'x, -y-1/2, z-1/2' 
 
_cell_length_a    17.2295 
_cell_length_b     7.2532 
_cell_length_c    18.0347 
_cell_angle_alpha  90.000 
_cell_angle_beta  108.354 
_cell_angle_gamma  90.000 
 
_shelx_F_squared_multiplier     1.000 
 
loop_ 
 _refln_index_h 
 _refln_index_k 
 _refln_index_l 
 _refln_F_squared_calc 
 _refln_F_squared_meas 
 _refln_F_squared_sigma 
 _refln_observed_status 
   1   0   0      911.08        0.57      0.86 o 
   2   0   0      363.18      246.78      2.01 o 
   3   0   0     7056.11     6694.58     54.87 o 
   4   0   0    22587.50    20964.84    284.70 o 
   5   0   0     5107.64     5302.69     22.12 o 
   6   0   0     4343.41     3794.16     29.88 o 
   7   0   0      771.51      706.72     12.93 o 
   8   0   0      377.69      479.19      9.77 o 
   9   0   0        0.43        5.17     10.34 o 
  10   0   0     2803.15     2739.83     23.27 o 
  11   0   0      709.93      722.52     16.38 o 
  12   0   0     2182.78     2036.84     39.93 o 
  13   0   0      154.68      165.48     15.51 o 
  14   0   0        0.44       14.94     12.35 o 
  15   0   0      303.77      293.60     16.95 o 
  16   0   0      792.43      819.05     21.83 o 
  17   0   0       55.22       74.98     11.78 o 
  18   0   0        0.08       16.38     14.65 o 
  19   0   0      456.73      488.38     33.61 o 
  20   0   0      102.23      108.02     16.66 o 
  21   0   0       16.94       33.32     23.56 o 
   2   1   0     7973.58     7904.92     93.53 o 
   3   1   0     4662.35     4668.19     97.41 o 
   4   1   0    12296.97    12120.38    214.46 o 
   5   1   0     9874.23    10113.21    232.27 o 
   6   1   0      193.75      201.83      8.47 o 
   7   1   0     1417.58     1506.38     59.04 o 
   8   1   0     3205.24     3164.06     92.79 o 
   9   1   0     5791.40     6052.41    134.74 o 
  10   1   0      172.45      122.07     12.21 o 
  11   1   0     1566.28     1582.58     34.47 o 
  12   1   0      631.94      597.34     15.50 o 
  13   1   0      268.10      243.31     11.53 o 
  14   1   0     2069.45     2004.15     22.84 o 
  15   1   0      131.91      145.68     12.18 o 
  16   1   0      140.57      165.75     10.16 o 
  17   1   0      246.46      247.16     16.85 o 
  18   1   0      390.73      388.33     13.87 o 
  19   1   0       36.33       37.29     12.54 o 
  20   1   0      136.50      128.72     16.09 o 
  21   1   0      457.55      480.55     25.14 o 
   0   2   0     6212.49     6974.97     74.98 o 
   1   2   0     1509.17     1420.70     16.29 o 
   2   2   0       58.14       68.86      5.15 o 
   3   2   0     1816.36     1934.45     34.03 o 
   4   2   0       43.35       23.94      2.55 o 
   5   2   0     4390.10     5052.55     56.29 o 
   6   2   0     4416.16     4840.65     85.61 o 
   7   2   0      488.74      609.71      9.63 o 
   8   2   0      432.60      449.86      8.29 o 
   9   2   0     2191.87     2339.57     16.76 o 
  10   2   0      223.45      185.70      6.18 o 
  11   2   0       25.26       27.45      6.50 o 
  12   2   0        4.09       11.12      7.82 o 
  13   2   0        0.13        9.30      6.62 o 
  14   2   0       95.96      117.98     12.78 o 
  15   2   0       50.81       70.84     12.75 o 
  16   2   0      448.73      405.15     12.87 o 
  17   2   0      381.51      360.67     13.20 o 
  18   2   0       24.12       55.75     15.94 o 
  19   2   0      355.81      381.38     19.08 o 
  20   2   0       95.03      118.06     14.05 o 
   1   3   0        6.65        6.20      1.66 o 
   2   3   0      906.60      927.99     14.96 o 
   3   3   0     2152.93     2065.21     42.23 o 
   4   3   0       83.48       90.49      6.00 o 
   5   3   0      425.30      492.66      6.79 o 
   6   3   0        0.45        8.24      6.74 o 
   7   3   0      108.11       71.95      6.34 o 
   8   3   0      108.26      132.74      6.39 o 
   9   3   0      402.25      378.86     10.97 o 
  10   3   0        1.78       10.89      5.77 o 
  11   3   0        0.68       11.79      7.47 o 
  12   3   0      354.34      336.39      9.85 o 
  13   3   0     1470.70     1413.15     13.65 o 
  14   3   0      151.07      150.43     12.22 o 
  15   3   0      174.19      184.90     15.22 o 
  16   3   0       41.72       65.08     19.32 o 
  17   3   0        3.85       19.14     13.04 o 
  18   3   0       89.45       84.42     14.01 o 
  19   3   0        3.22       27.90     20.48 o 
  20   3   0      102.61      112.72     17.59 o 
   0   4   0     2395.29     2473.80     46.25 o 
   1   4   0     1397.13     1393.14     17.81 o 
   2   4   0     1862.83     1895.82     28.52 o 
   3   4   0      120.50      156.35      7.08 o 
   4   4   0       37.98       53.64      8.55 o 
   5   4   0     2310.34     2246.58     31.69 o 
   6   4   0      309.47      321.26      7.31 o 
   7   4   0      934.56      908.18     14.42 o 
   8   4   0      248.86      270.46     10.86 o 
   9   4   0      335.43      313.55     10.13 o 
  10   4   0      755.77      705.45     29.23 o 
  11   4   0      789.02      746.53     25.18 o 
  12   4   0       56.83       63.92      9.76 o 
  13   4   0        7.14       22.41      9.87 o 
  14   4   0      764.21      702.67     15.05 o 
  15   4   0      306.83      296.66     19.18 o 
  16   4   0       75.30       71.53     12.70 o 
  17   4   0      103.07      107.70     14.14 o 
  18   4   0      611.69      569.91     23.32 o 
  19   4   0       18.51       29.69     14.55 o 
   1   5   0      169.88      171.43      6.45 o 
   2   5   0       39.74       47.59      8.76 o 
   3   5   0     1756.46     1723.08     49.27 o 
   4   5   0      638.08      632.92     18.02 o 
   5   5   0     1349.68     1420.61     37.58 o 
   6   5   0       95.88       94.48      9.11 o 
   7   5   0      743.58      703.61     12.52 o 
   8   5   0       10.25       15.21      8.53 o 
   9   5   0      124.81      150.40      7.70 o 
  10   5   0      486.61      485.34     17.67 o 
  11   5   0      951.94      889.46     19.47 o 
  12   5   0      333.10      346.70     19.10 o 
  13   5   0     1062.84     1016.00     27.62 o 
  14   5   0       40.93       49.90     11.85 o 
  15   5   0        8.63       24.26     13.86 o 
  16   5   0      198.12      194.29     16.04 o 
  17   5   0      149.84      157.86     21.40 o 
   0   6   0      718.95      690.06     17.24 o 
   1   6   0        1.43        8.33     12.93 o 
   2   6   0     1819.30     1822.32     23.13 o 
   3   6   0      239.94      249.15      9.56 o 
   4   6   0     1547.31     1525.63     18.53 o 
   5   6   0       40.80       57.02     10.39 o 
   6   6   0      298.10      287.91     11.72 o 
   7   6   0      252.09      231.01      9.31 o 
   8   6   0      159.62      161.81      8.50 o 
   9   6   0      412.43      414.95      8.63 o 
  10   6   0       84.98       87.55     10.24 o 
  11   6   0      229.28      232.85     12.41 o 
  12   6   0       87.02       84.02     10.45 o 
  13   6   0       43.10       57.55      9.98 o 
  14   6   0       17.22       34.95     11.18 o 
  15   6   0        3.39       31.89     12.65 o 
  16   6   0       16.43       31.23     18.15 o 
   1   7   0      825.62      813.30     33.32 o 
   2   7   0      534.65      531.48     25.86 o 
   3   7   0       10.85       16.15      9.73 o 
   4   7   0      772.15      694.19     33.47 o 
   5   7   0      215.01      221.62     10.85 o 
   6   7   0      119.88      105.91     16.28 o 
   7   7   0       47.24       51.16     10.63 o 
   8   7   0      306.07      299.95     15.65 o 
   9   7   0      245.92      249.17     17.86 o 
  10   7   0      405.21      410.77     32.56 o 
  11   7   0      460.01      490.39     20.27 o 
  12   7   0       74.82       94.67     10.68 o 
  13   7   0        0.72        8.67     10.42 o 
  14   7   0      129.61      124.19     15.57 o 
   0   8   0       19.70       31.60     19.82 o 
   1   8   0      192.63      174.09     21.26 o 
   2   8   0      688.95      607.61     67.22 o 
   3   8   0        6.12       15.80     16.66 o 
   4   8   0      191.45      184.72     22.98 o 
   5   8   0       68.10       82.37     10.95 o 
   6   8   0      205.43      215.36     21.98 o 
   7   8   0      404.14      435.06     36.92 o 
   8   8   0        2.34       21.66      9.11 o 
   9   8   0        9.09       30.74     16.66 o 
  10   8   0      240.68      258.35     14.83 o 
  11   8   0        6.93       26.60     13.11 o 
   1   9   0       45.93       54.58     13.50 o 
   2   9   0       98.43       97.10     14.65 o 
   3   9   0        7.39       14.08     13.50 o 
   4   9   0       49.28       67.80     14.36 o 
   5   9   0        3.55       13.79     13.79 o 
   6   9   0       42.10       57.17     14.36 o 
 -21   1   1        0.76       19.61     21.83 o 
 -20   1   1      130.54      126.01     17.41 o 
 -19   1   1       22.83       40.27     15.39 o 
 -18   1   1      228.05      227.52     14.71 o 
 -17   1   1      648.45      617.30     12.88 o 
 -16   1   1      138.36      144.21     11.32 o 
 -15   1   1       59.05       59.84     14.05 o 
 -14   1   1       14.05       24.99      8.62 o 
 -13   1   1     1356.83     1367.05     29.02 o 
 -12   1   1      814.94      804.70     12.96 o 
 -11   1   1     1597.49     1497.23     38.07 o 
 -10   1   1     4814.02     5060.59     42.95 o 
  -9   1   1       73.66       81.49      6.19 o 
  -8   1   1      152.51      174.53      9.34 o 
  -7   1   1      327.38      266.93      5.93 o 
  -6   1   1        4.42       22.60      5.09 o 
  -5   1   1      157.46      131.33      4.31 o 
  -4   1   1        1.13        6.71      2.48 o 
  -3   1   1     5816.57     5477.73     90.20 o 
  -2   1   1     3654.94     3586.80     49.20 o 
  -1   1   1    18586.71    18212.31    455.20 o 
   0   1   1     7232.26     6719.88    148.99 o 
   1   1   1     3593.09     3758.19     23.03 o 
   2   1   1    13264.32    12572.54    178.36 o 
   3   1   1     2771.41     2749.89     68.95 o 
   4   1   1       37.93       62.89      5.59 o 
   5   1   1      395.23      336.87      4.39 o 
   6   1   1        8.49        8.62      3.08 o 
   7   1   1       28.28       86.86      3.84 o 
   8   1   1     1588.05     1587.35     32.32 o 
   9   1   1      446.95      366.76      6.69 o 
  10   1   1        0.00        6.14      7.47 o 
  11   1   1       53.27       66.82      7.19 o 
  12   1   1      650.32      635.26     11.64 o 
  13   1   1      188.72      182.32     10.42 o 
  14   1   1       11.80       20.48      8.62 o 
  15   1   1      368.51      330.65     19.08 o 
  16   1   1       22.47       44.96     14.76 o 
  17   1   1        3.25       24.11     10.86 o 
  18   1   1       33.75       49.20     11.15 o 
  19   1   1      233.22      255.60     22.61 o 
  20   1   1       36.68       38.23     16.71 o 
 -20   2   1      272.41      240.45     17.55 o 
 -19   2   1       45.53       65.23     13.04 o 
 -18   2   1       31.54       36.09     13.95 o 
 -17   2   1       18.68       23.51     12.18 o 
 -16   2   1       99.02      114.63     12.17 o 
 -15   2   1     1447.78     1366.23     19.60 o 
 -14   2   1       85.54       82.63      7.39 o 
 -13   2   1      729.20      749.54     15.80 o 
 -12   2   1      550.88      552.81     11.90 o 
 -11   2   1       18.65       17.07      7.50 o 
 -10   2   1       88.09      103.57      9.77 o 
  -9   2   1      955.34      879.50     13.44 o 
  -8   2   1     2570.78     2544.51     27.10 o 
  -7   2   1     3834.19     3992.22     20.79 o 
  -6   2   1      840.29      778.06     15.02 o 
  -5   2   1      115.55      141.06      9.34 o 
  -4   2   1     3683.64     3617.82     77.57 o 
  -3   2   1     1060.59     1057.41     18.57 o 
  -2   2   1     4033.47     3763.47     51.80 o 
  -1   2   1    10368.83    10703.59    100.19 o 
   0   2   1      772.68      965.92     41.51 o 
   1   2   1     2096.71     2197.89     26.14 o 
   2   2   1      320.97      360.97      6.06 o 
   3   2   1     2310.06     2337.81     38.82 o 
   4   2   1    17339.91    18405.10    162.96 o 
   5   2   1       44.74       50.62      4.66 o 
   6   2   1     2683.25     2887.78     34.04 o 
   7   2   1       34.07       54.09      6.52 o 
   8   2   1     5668.71     6155.82     54.01 o 
   9   2   1      117.35      127.86      9.54 o 
  10   2   1     1449.68     1384.32     11.90 o 
  11   2   1      280.95      289.46     12.62 o 
  12   2   1       91.10       81.85      8.30 o 
  13   2   1      125.29      125.91     10.42 o 
  14   2   1      298.38      316.70     12.31 o 
  15   2   1      112.93      111.68     13.21 o 
  16   2   1      345.50      356.18     14.98 o 
  17   2   1       48.94       60.91     11.65 o 
  18   2   1       28.95       49.78     13.00 o 
  19   2   1       28.07       41.61     14.68 o 
  20   2   1       97.42      104.96     23.89 o 
 -20   3   1        8.60       44.71     18.64 o 
 -19   3   1      115.35      133.08     16.65 o 
 -18   3   1       32.55       42.52     13.77 o 
 -17   3   1      427.21      459.97     19.55 o 
 -16   3   1        2.18       21.26     11.74 o 
 -15   3   1       64.63       78.48     13.67 o 
 -14   3   1      349.56      348.37     17.81 o 
 -13   3   1        0.16        9.71      9.73 o 
 -12   3   1      226.61      229.36     12.97 o 
 -11   3   1      400.28      416.79     15.49 o 
 -10   3   1       61.60       64.93      6.73 o 
  -9   3   1      143.65      163.56      6.35 o 
  -8   3   1        0.98       12.11      5.66 o 
  -7   3   1      340.14      326.12     10.58 o 
  -6   3   1      983.09     1021.78      7.01 o 
  -5   3   1     3356.36     3445.70     20.31 o 
  -4   3   1     6176.59     6445.52     89.63 o 
  -3   3   1     1559.46     1675.89     13.92 o 
  -2   3   1       14.93       34.89      3.77 o 
  -1   3   1      192.41      229.08      4.87 o 
   0   3   1      136.71      148.19      5.72 o 
   1   3   1     1708.03     1863.70     18.83 o 
   2   3   1       21.30       22.24      5.46 o 
   3   3   1      473.84      498.20      8.93 o 
   4   3   1       67.33       77.95      5.79 o 
   5   3   1     2895.23     2990.95     41.60 o 
   6   3   1     1637.53     1783.79     16.50 o 
   7   3   1       43.77       52.68      7.40 o 
   8   3   1      916.43     1044.70     37.06 o 
   9   3   1       11.03       17.49      5.01 o 
  10   3   1      236.30      239.36      9.13 o 
  11   3   1       26.92       30.10      9.04 o 
  12   3   1      362.00      371.79     11.63 o 
  13   3   1       48.36       84.07     11.81 o 
  14   3   1       25.01       38.91     12.97 o 
  15   3   1      268.18      218.30     13.82 o 
  16   3   1       27.73       44.20     10.25 o 
  17   3   1       34.02       53.94     11.63 o 
  18   3   1      249.47      215.02     18.52 o 
  19   3   1       12.30       26.75     14.04 o 
 -19   4   1        3.05       14.53     17.25 o 
 -18   4   1       26.53       36.86     10.76 o 
 -17   4   1      192.99      180.10     14.87 o 
 -16   4   1       87.45       96.73     12.69 o 
 -15   4   1      599.84      578.94     20.62 o 
 -14   4   1        5.14       20.12     10.90 o 
 -13   4   1      370.56      334.49     12.34 o 
 -12   4   1      223.16      231.61      8.63 o 
 -11   4   1      506.65      475.79     19.86 o 
 -10   4   1       21.16       44.07      9.22 o 
  -9   4   1      131.78      150.68     11.64 o 
  -8   4   1       52.17       75.65      6.34 o 
  -7   4   1       59.43       83.24      7.19 o 
  -6   4   1        0.54        9.59      5.23 o 
  -5   4   1     2155.10     2398.78     35.28 o 
  -4   4   1      729.78      839.01     17.96 o 
  -3   4   1      189.97      207.54      8.21 o 
  -2   4   1      270.59      313.38      8.23 o 
  -1   4   1        0.28       12.93      4.22 o 
   0   4   1       90.30      104.48      5.02 o 
   1   4   1        2.14        5.57      4.13 o 
   2   4   1      378.50      414.52      7.60 o 
   3   4   1      124.71      127.97      5.47 o 
   4   4   1       83.74      117.34      5.07 o 
   5   4   1      703.77      713.75     15.17 o 
   6   4   1        8.81       20.63      9.24 o 
   7   4   1      244.40      276.74      8.88 o 
   8   4   1      486.66      479.63     11.94 o 
   9   4   1       33.47       55.66      8.22 o 
  10   4   1       30.91       29.30      9.75 o 
  11   4   1      665.48      653.46     13.00 o 
  12   4   1        5.28       13.96     11.42 o 
  13   4   1       69.36       57.78     14.00 o 
  14   4   1        1.66       18.57     10.94 o 
  15   4   1       68.47       68.59     11.99 o 
  16   4   1       10.26       41.51     18.63 o 
  17   4   1       15.15       33.32     13.45 o 
  18   4   1       27.43       35.58     15.68 o 
 -18   5   1      619.97      611.29     19.35 o 
 -17   5   1       20.91       33.21     11.20 o 
 -16   5   1      749.85      667.26     17.94 o 
 -15   5   1       99.47      107.58     14.33 o 
 -14   5   1       74.79       64.19     10.36 o 
 -13   5   1       21.31       38.64     18.49 o 
 -12   5   1      294.11      311.13     23.27 o 
 -11   5   1       73.61       72.10      7.28 o 
 -10   5   1       11.90       19.52      6.45 o 
  -9   5   1       92.06      104.45     10.54 o 
  -8   5   1      722.19      764.58      8.92 o 
  -7   5   1       86.18       86.34      7.34 o 
  -6   5   1      586.99      615.45     11.45 o 
  -5   5   1       83.57       84.33      8.10 o 
  -4   5   1        0.48        7.94      6.29 o 
  -3   5   1      429.11      389.66     16.68 o 
  -2   5   1      765.45      782.60     32.32 o 
  -1   5   1      691.71      672.86     17.67 o 
   0   5   1       34.01       35.05     13.22 o 
   1   5   1      829.69      819.10      9.35 o 
   2   5   1       36.52       31.24      6.42 o 
   3   5   1     1683.04     1644.70     23.27 o 
   4   5   1       73.32       74.79      7.22 o 
   5   5   1     1064.68      989.96     33.47 o 
   6   5   1      284.39      265.28     10.48 o 
   7   5   1     2977.59     2967.62     40.81 o 
   8   5   1      525.30      503.27     22.98 o 
   9   5   1      164.23      156.56     13.13 o 
  10   5   1      253.31      235.88     15.77 o 
  11   5   1      259.92      237.25     17.71 o 
  12   5   1       75.26       83.84      8.24 o 
  13   5   1      348.53      360.10     20.86 o 
  14   5   1      118.87      114.59     10.61 o 
  15   5   1      110.73      116.59     13.45 o 
  16   5   1       15.22       46.07     21.04 o 
  17   5   1      564.50      544.59     21.71 o 
 -16   6   1      232.49      239.05     15.46 o 
 -15   6   1       36.28       58.96     11.05 o 
 -14   6   1      279.64      293.09     22.80 o 
 -13   6   1       89.69       98.25      9.50 o 
 -12   6   1        1.02       18.66      9.73 o 
 -11   6   1       41.11       37.27     10.64 o 
 -10   6   1      309.67      294.15      9.46 o 
  -9   6   1        2.61       17.92      7.76 o 
  -8   6   1     1488.47     1380.49     28.80 o 
  -7   6   1       58.44       65.43     10.07 o 
  -6   6   1        7.75       14.68      9.37 o 
  -5   6   1      442.51      433.13     13.18 o 
  -4   6   1      869.80      930.86     28.58 o 
  -3   6   1       95.38      101.52      7.66 o 
  -2   6   1     1392.40     1421.43     37.63 o 
  -1   6   1     2868.17     2839.23    120.08 o 
   0   6   1      418.40      425.76     28.73 o 
   1   6   1       58.97       52.29     20.68 o 
   2   6   1     1770.94     1753.10     26.29 o 
   3   6   1     3870.88     3930.91     91.36 o 
   4   6   1     2222.78     2203.92     44.31 o 
   5   6   1      748.37      704.35     21.33 o 
   6   6   1       63.77       72.75      9.02 o 
   7   6   1      256.75      256.10      6.76 o 
   8   6   1      479.18      455.64     11.04 o 
   9   6   1      354.16      362.39     10.75 o 
  10   6   1        5.84       22.33      9.04 o 
  11   6   1      367.60      402.94     14.70 o 
  12   6   1        0.88       20.93      8.70 o 
  13   6   1        7.54       24.34     14.72 o 
  14   6   1        2.34       20.48     14.15 o 
  15   6   1      444.87      434.16     18.68 o 
  16   6   1        2.48       27.58     14.08 o 
 -14   7   1       55.59       67.96     15.51 o 
 -13   7   1       12.48       25.81     10.21 o 
 -12   7   1       28.12       38.47      9.37 o 
 -11   7   1       40.56       43.95     12.53 o 
 -10   7   1        0.16       12.21     10.36 o 
  -9   7   1      201.59      210.15     14.41 o 
  -8   7   1      235.52      272.79     11.34 o 
  -7   7   1       78.82       86.47     11.26 o 
  -6   7   1      355.74      347.92     11.94 o 
  -5   7   1       15.51       16.61      8.77 o 
  -4   7   1       23.01       27.49      9.47 o 
  -3   7   1       69.99       84.08     12.64 o 
  -2   7   1     2367.01     2328.44     59.18 o 
  -1   7   1      971.55      969.01     39.65 o 
   0   7   1       65.13       70.67     19.54 o 
   1   7   1      355.99      331.53     24.42 o 
   2   7   1      300.19      296.48     25.57 o 
   3   7   1     1591.45     1562.99     26.57 o 
   4   7   1       67.94       62.46      9.68 o 
   5   7   1       86.90       82.26     10.34 o 
   6   7   1        0.02        8.37      8.55 o 
   7   7   1      510.37      501.55     19.97 o 
   8   7   1       16.54       26.85     10.35 o 
   9   7   1        1.54       15.53     12.34 o 
  10   7   1       70.96       86.70     11.68 o 
  11   7   1      365.46      382.53     16.19 o 
  12   7   1       42.37       52.74      9.46 o 
  13   7   1       23.95       38.90     15.86 o 
 -11   8   1       33.44       36.81     13.48 o 
 -10   8   1       25.65       43.09     10.56 o 
  -9   8   1      309.66      301.05     10.37 o 
  -8   8   1       43.70       60.03     12.66 o 
  -7   8   1       59.43       66.41     10.84 o 
  -6   8   1       27.54       44.21     11.40 o 
  -5   8   1      189.38      193.35     12.24 o 
  -4   8   1       63.75       63.49     18.67 o 
  -3   8   1      169.84      151.11     22.41 o 
  -2   8   1        3.07       12.07     16.66 o 
  -1   8   1      188.26      175.24     20.97 o 
   0   8   1      524.59      501.89     30.16 o 
   1   8   1        3.36       11.78     11.78 o 
   2   8   1       28.18       33.32     28.44 o 
   3   8   1       40.05       45.10     11.78 o 
   4   8   1      335.60      293.32     34.76 o 
   5   8   1        4.84       11.81     10.76 o 
   6   8   1      272.30      272.39     13.01 o 
   7   8   1       28.78       41.78     11.08 o 
   8   8   1       36.93       60.39     13.30 o 
   9   8   1        1.92       21.55     18.96 o 
  10   8   1      306.81      332.13     15.75 o 
  -6   9   1       46.93       49.70     14.94 o 
  -5   9   1      106.32      103.13     16.66 o 
  -4   9   1      375.90      373.76     20.11 o 
  -3   9   1        4.47        9.19     12.93 o 
  -2   9   1      128.52      156.86     13.79 o 
  -1   9   1      102.70      131.00     13.22 o 
   0   9   1      191.26      189.03     13.79 o 
   1   9   1        4.67       31.60     16.09 o 
   2   9   1      472.51      458.79     15.51 o 
   3   9   1       87.34       82.45     13.50 o 
   4   9   1      102.67      127.27     16.38 o 
   5   9   1       11.00       23.56     14.65 o 
 -21   0   2      223.66      222.36     26.14 o 
 -20   0   2      490.14      441.27     22.12 o 
 -19   0   2      277.77      270.33     14.94 o 
 -18   0   2      246.56      242.47     17.81 o 
 -17   0   2     1902.77     1836.89     54.58 o 
 -16   0   2        3.52        7.47     14.65 o 
 -15   0   2     1932.76     1834.88     18.67 o 
 -14   0   2      120.04      135.89     10.05 o 
 -13   0   2      227.32      257.41     11.49 o 
 -12   0   2        2.50       13.50      7.18 o 
 -11   0   2     8286.43     8118.36     31.31 o 
 -10   0   2      645.69      737.17     12.93 o 
  -9   0   2    13872.75    13500.92    217.19 o 
  -8   0   2     1626.81     1634.93     10.05 o 
  -7   0   2       52.99       83.60      6.03 o 
  -6   0   2     1092.54     1141.67     14.94 o 
  -5   0   2    18729.37    18020.47    276.08 o 
  -4   0   2     1752.51     1738.93     41.08 o 
  -3   0   2    10745.19     9783.46    147.95 o 
  -1   0   2     8960.05     2301.72   2023.05 o 
   0   0   2     1110.32      997.16      2.59 o 
   1   0   2    52105.98    42934.04   1751.86 o 
   2   0   2      300.65      260.57      9.48 o 
   3   0   2     7105.04     6798.00    189.61 o 
   4   0   2     3200.64     3344.56     27.00 o 
   5   0   2       25.54       17.81      3.45 o 
   6   0   2      554.69      632.03     31.03 o 
   7   0   2      413.77      337.27      8.04 o 
   8   0   2     3543.18     3654.83     50.85 o 
   9   0   2      579.42      661.90     10.34 o 
  10   0   2     6135.90     5920.35     31.60 o 
  11   0   2       67.85       76.42     10.05 o 
  12   0   2     1875.17     1917.33     47.69 o 
  13   0   2      309.60      279.53     13.50 o 
  14   0   2     1754.67     1650.73     20.68 o 
  15   0   2      148.62      160.59     22.12 o 
  16   0   2      375.02      366.00     13.79 o 
  17   0   2       17.46       47.11     19.54 o 
  18   0   2      437.13      453.33     18.96 o 
  19   0   2        0.26       26.14     28.73 o 
  20   0   2      966.09     1002.91     28.44 o 
 -21   1   2      163.15      178.36     15.13 o 
 -20   1   2      310.47      300.38     19.29 o 
 -19   1   2     1522.93     1469.81     26.82 o 
 -18   1   2        3.87       25.54     11.25 o 
 -17   1   2      313.18      309.05     11.68 o 
 -16   1   2      103.24      125.07      9.34 o 
 -15   1   2      878.36      861.54     32.46 o 
 -14   1   2        3.91       18.96      7.92 o 
 -13   1   2     4015.04     3886.32     82.45 o 
 -12   1   2        9.10        8.81     10.21 o 
 -11   1   2     1135.43     1172.12     17.14 o 
 -10   1   2      143.76      138.16      8.53 o 
  -9   1   2        1.30       13.44      5.89 o 
  -8   1   2     2069.18     2289.83     18.24 o 
  -7   1   2     2855.10     2798.64     44.67 o 
  -6   1   2     1037.30     1026.40      8.70 o 
  -5   1   2        1.55        5.72      5.75 o 
  -4   1   2     6371.14     6211.90     88.78 o 
  -3   1   2     2012.57     1877.83     30.97 o 
  -2   1   2      151.51      135.44      4.88 o 
  -1   1   2     1488.96     1450.42     52.86 o 
   0   1   2      184.19      240.74      1.14 o 
   1   1   2       60.38       56.45      1.59 o 
   2   1   2    50281.54    47533.09    700.62 o 
   3   1   2    20739.10    21101.62    179.61 o 
   4   1   2     9629.85    10127.71    149.24 o 
   5   1   2        1.90       23.60     27.58 o 
   6   1   2     5316.21     5310.88     90.93 o 
   7   1   2      168.38      164.46      5.79 o 
   8   1   2      284.90      312.03     10.04 o 
   9   1   2     2749.52     2703.21     57.89 o 
  10   1   2     3118.18     3181.21     65.21 o 
  11   1   2       27.12       48.10      8.56 o 
  12   1   2     1088.11     1044.16     18.53 o 
  13   1   2      332.02      334.24     12.11 o 
  14   1   2       60.00       74.92     15.36 o 
  15   1   2      217.97      200.10     11.07 o 
  16   1   2      341.10      344.56     17.79 o 
  17   1   2        7.08       20.18     10.01 o 
  18   1   2      286.56      291.93     11.59 o 
  19   1   2       18.87       29.19     16.66 o 
  20   1   2       57.78       71.65     15.37 o 
 -21   2   2        5.33       18.96     24.42 o 
 -20   2   2      335.09      339.38     14.42 o 
 -19   2   2      143.73      161.40     14.42 o 
 -18   2   2        0.70       18.03     11.94 o 
 -17   2   2       16.01       30.54     10.30 o 
 -16   2   2      133.00      113.06     10.59 o 
 -15   2   2      737.23      797.82     22.12 o 
 -14   2   2      264.12      273.21     11.86 o 
 -13   2   2     1407.54     1428.67     22.20 o 
 -12   2   2      646.30      614.25     12.01 o 
 -11   2   2      277.41      279.04     12.07 o 
 -10   2   2      112.96      112.86      6.21 o 
  -9   2   2      709.98      654.59     13.91 o 
  -8   2   2       58.95       56.14      4.93 o 
  -7   2   2     1116.24     1344.72     27.00 o 
  -6   2   2       22.05       10.78      4.34 o 
  -5   2   2     2301.21     2168.49     39.01 o 
  -4   2   2     1913.13     2086.35     31.31 o 
  -3   2   2     2928.90     2874.23     80.58 o 
  -2   2   2      444.55      416.43      8.67 o 
  -1   2   2     6445.06     6806.54    307.54 o 
   0   2   2      775.49      756.20      5.51 o 
   1   2   2     4952.19     5335.06     21.49 o 
   2   2   2      425.11      472.31      6.89 o 
   3   2   2     3033.81     3130.36     40.66 o 
   4   2   2       68.31       64.83      4.20 o 
   5   2   2      189.23      223.25      8.14 o 
   6   2   2      869.24     1031.98     12.81 o 
   7   2   2      333.50      327.91      9.44 o 
   8   2   2       54.24       59.38      6.14 o 
   9   2   2     2446.06     2310.39     19.11 o 
  10   2   2      287.60      318.56     10.83 o 
  11   2   2      472.11      437.39     11.20 o 
  12   2   2      110.49       95.79     10.98 o 
  13   2   2       30.56       38.58     10.94 o 
  14   2   2        7.21       34.67     14.72 o 
  15   2   2      446.76      376.94     15.46 o 
  16   2   2      241.25      239.88     21.76 o 
  17   2   2       45.80       53.17     10.37 o 
  18   2   2       12.96       12.39     14.61 o 
  19   2   2      100.58      123.53     13.71 o 
  20   2   2      179.46      161.07     13.66 o 
 -20   3   2        0.21       14.10     15.30 o 
 -19   3   2        4.56       22.26     12.26 o 
 -18   3   2       26.63       44.66     14.51 o 
 -17   3   2      567.71      515.57     17.69 o 
 -16   3   2        2.48       21.79      9.31 o 
 -15   3   2        0.03       18.70     13.01 o 
 -14   3   2     1654.63     1544.84     36.26 o 
 -13   3   2      355.80      346.91     11.42 o 
 -12   3   2     2162.30     2029.65     20.40 o 
 -11   3   2       54.89       47.80      7.01 o 
 -10   3   2      139.09      136.50      5.91 o 
  -9   3   2      473.03      508.71      9.39 o 
  -8   3   2     1212.16     1122.20     15.94 o 
  -7   3   2       64.34       59.01      4.34 o 
  -6   3   2     2357.79     2518.32     28.37 o 
  -5   3   2      804.23      857.71     10.72 o 
  -4   3   2     3916.61     4012.47    122.96 o 
  -3   3   2       31.92       39.65      4.82 o 
  -2   3   2     7871.59     7965.62     54.89 o 
  -1   3   2      450.20      351.53     13.65 o 
   0   3   2       71.34       53.10      3.61 o 
   1   3   2        4.82        6.91      4.34 o 
   2   3   2     2291.47     2564.79     20.68 o 
   3   3   2       18.28       24.70      4.43 o 
   4   3   2     2199.76     2274.88     32.97 o 
   5   3   2        0.88        6.26      6.02 o 
   6   3   2      202.67      284.10      9.32 o 
   7   3   2       12.56       31.68      4.69 o 
   8   3   2      860.28      885.85     12.69 o 
   9   3   2       39.35       37.81      7.79 o 
  10   3   2      217.62      197.60     11.45 o 
  11   3   2      754.77      725.86     19.58 o 
  12   3   2      107.19      107.88     11.36 o 
  13   3   2      251.04      239.56     14.72 o 
  14   3   2        9.36       26.72     10.28 o 
  15   3   2        7.26       23.91     14.00 o 
  16   3   2       12.22       24.86     13.60 o 
  17   3   2        0.33       17.66     17.30 o 
  18   3   2       28.15       43.02     17.36 o 
  19   3   2      125.77      111.06     23.86 o 
 -19   4   2      278.98      281.40     18.24 o 
 -18   4   2       67.22       88.81     17.66 o 
 -17   4   2       94.82      128.35     17.37 o 
 -16   4   2      911.93      850.68     17.33 o 
 -15   4   2      171.13      142.60     17.22 o 
 -14   4   2      289.29      325.44     12.47 o 
 -13   4   2       40.09       60.37      9.54 o 
 -12   4   2     1416.44     1410.12     18.25 o 
 -11   4   2      352.09      349.23     12.25 o 
 -10   4   2     2080.72     2084.82     56.74 o 
  -9   4   2        2.62       12.49      6.78 o 
  -8   4   2      226.38      226.26      9.20 o 
  -7   4   2       26.88       37.24      5.28 o 
  -6   4   2     3027.21     3064.82     21.98 o 
  -5   4   2     1440.91     1462.49      9.40 o 
  -4   4   2     1513.23     1472.40     26.91 o 
  -3   4   2      107.81       57.53      9.25 o 
  -2   4   2      404.03      468.10     11.21 o 
  -1   4   2      174.90      148.26      9.19 o 
   0   4   2     4411.94     4601.30     49.84 o 
   1   4   2      226.59      243.89      6.05 o 
   2   4   2     1790.45     1868.63     21.38 o 
   3   4   2        7.15        7.84      6.76 o 
   4   4   2        2.73        7.62      4.55 o 
   5   4   2      822.10      705.10     23.27 o 
   6   4   2     1280.15     1214.92     26.27 o 
   7   4   2     2650.10     2686.61     87.62 o 
   8   4   2      560.88      488.15      9.04 o 
   9   4   2     1436.10     1315.76     24.85 o 
  10   4   2      306.76      280.02      9.93 o 
  11   4   2       29.81       54.41      8.09 o 
  12   4   2        6.48       11.77     11.49 o 
  13   4   2      685.56      662.66     13.19 o 
  14   4   2        4.70       27.15      9.13 o 
  15   4   2      369.43      388.70     14.56 o 
  16   4   2       13.79       25.09     10.67 o 
  17   4   2       36.03       45.50     13.97 o 
  18   4   2       24.98       51.29     15.41 o 
 -18   5   2      263.38      243.92     17.48 o 
 -17   5   2       15.25       33.38     12.20 o 
 -16   5   2       40.60       36.55     14.00 o 
 -15   5   2        5.98       23.38     12.49 o 
 -14   5   2      244.15      254.68     13.91 o 
 -13   5   2      154.34      150.33     12.56 o 
 -12   5   2      345.85      347.11     11.25 o 
 -11   5   2      938.77      848.17     20.62 o 
 -10   5   2      208.89      219.89      7.65 o 
  -9   5   2        8.65       28.31      6.32 o 
  -8   5   2      704.48      710.04     13.61 o 
  -7   5   2       34.50       44.24      8.91 o 
  -6   5   2      995.87     1012.69     23.13 o 
  -5   5   2      199.28      218.77     10.77 o 
  -4   5   2      484.74      451.16     10.22 o 
  -3   5   2       29.98       42.84      6.24 o 
  -2   5   2      937.73      965.32      9.97 o 
  -1   5   2      233.27      256.26     16.09 o 
   0   5   2        7.32       15.80     10.63 o 
   1   5   2       58.04       75.81      9.04 o 
   2   5   2     1821.21     1890.38     36.20 o 
   3   5   2       13.23       19.34      2.53 o 
   4   5   2     2761.18     2683.40     55.01 o 
   5   5   2        2.81        7.93      6.00 o 
   6   5   2     3590.05     3600.66     89.06 o 
   7   5   2     3367.89     3295.55     79.58 o 
   8   5   2       30.08       40.02      7.88 o 
   9   5   2       13.53       31.92      6.95 o 
  10   5   2      290.15      268.64     15.52 o 
  11   5   2      311.09      330.84     12.21 o 
  12   5   2      659.54      633.77     21.46 o 
  13   5   2       78.89       67.94      8.94 o 
  14   5   2      174.88      165.18     12.11 o 
  15   5   2       16.30       38.36     13.01 o 
  16   5   2       39.18       41.76     12.81 o 
  17   5   2      147.72      137.69     13.79 o 
 -16   6   2        7.92       21.02     15.96 o 
 -15   6   2      534.52      528.29     20.51 o 
 -14   6   2        1.25       17.93     11.72 o 
 -13   6   2       19.30       33.57     16.18 o 
 -12   6   2       66.81       79.35     10.01 o 
 -11   6   2      609.92      605.06     13.12 o 
 -10   6   2       63.72       67.06      9.40 o 
  -9   6   2      635.42      612.25     11.90 o 
  -8   6   2       56.09       61.50      9.53 o 
  -7   6   2       37.77       47.77      7.52 o 
  -6   6   2      175.25      178.68     10.49 o 
  -5   6   2      110.05      111.93      9.02 o 
  -4   6   2       84.90       74.69     23.84 o 
  -3   6   2     1066.56     1045.80     12.34 o 
  -2   6   2      669.84      641.22     25.28 o 
  -1   6   2      152.05      178.98     15.80 o 
   0   6   2      425.76      424.89     26.72 o 
   1   6   2      170.17      192.19     17.52 o 
   2   6   2       45.07       55.69     13.80 o 
   3   6   2      999.21     1063.14     18.10 o 
   4   6   2       18.02       16.32      8.27 o 
   5   6   2      557.26      569.16     12.43 o 
   6   6   2      215.94      229.50     16.25 o 
   7   6   2       26.37       24.78      7.71 o 
   8   6   2      723.47      715.19     26.72 o 
   9   6   2       50.50       56.45      7.72 o 
  10   6   2      459.12      448.80     12.57 o 
  11   6   2        8.82       23.06      9.34 o 
  12   6   2        0.71       13.23      9.31 o 
  13   6   2        7.89       18.24     12.47 o 
  14   6   2      647.04      664.15     25.67 o 
  15   6   2      141.77      156.84     12.67 o 
 -14   7   2       57.40       74.34     13.36 o 
 -13   7   2      247.93      232.41     13.29 o 
 -12   7   2        4.84       22.74     14.11 o 
 -11   7   2       60.12       70.76     15.03 o 
 -10   7   2       20.15       30.32     11.04 o 
  -9   7   2       65.09       76.98     11.11 o 
  -8   7   2       89.96      103.12      9.54 o 
  -7   7   2      211.07      208.93     12.60 o 
  -6   7   2       71.64       67.69     10.74 o 
  -5   7   2      258.42      277.80     24.28 o 
  -4   7   2      203.94      206.06     15.08 o 
  -3   7   2      103.94      116.64     26.43 o 
  -2   7   2      710.64      682.59     36.77 o 
  -1   7   2      617.19      604.16     41.94 o 
   0   7   2     2441.17     2495.92    157.72 o 
   1   7   2       98.92      100.55     19.82 o 
   2   7   2       45.16       39.36     25.86 o 
   3   7   2        0.17       -0.70      9.08 o 
   4   7   2      100.96       85.64     11.05 o 
   5   7   2     1192.92     1156.78     16.96 o 
   6   7   2      730.80      670.41     27.66 o 
   7   7   2      171.54      179.08     16.15 o 
   8   7   2      100.34      145.32     14.51 o 
   9   7   2       14.73       24.55     10.75 o 
  10   7   2      235.80      211.08     22.51 o 
  11   7   2      456.86      447.49     16.73 o 
  12   7   2      538.72      520.01     15.31 o 
  13   7   2       15.68       41.63     14.83 o 
 -11   8   2       12.43       24.64     13.45 o 
 -10   8   2       57.97       47.58     15.03 o 
  -9   8   2     1123.70     1073.98     43.38 o 
  -8   8   2       24.86       46.85     13.47 o 
  -7   8   2        6.19       18.29      8.79 o 
  -6   8   2        7.12       25.16     10.66 o 
  -5   8   2      621.82      637.74     17.38 o 
  -4   8   2      310.81      280.68     31.60 o 
  -3   8   2       35.59       46.25     18.39 o 
  -2   8   2      281.43      285.85     26.43 o 
  -1   8   2      650.78      609.04     24.71 o 
   0   8   2        8.06       16.95     18.39 o 
   1   8   2       16.77       27.87     14.65 o 
   2   8   2      348.93      339.28     33.32 o 
   3   8   2      252.57      241.32     10.34 o 
   4   8   2      260.94      251.95     15.23 o 
   5   8   2       16.14       36.09     11.11 o 
   6   8   2       78.56       82.79     12.01 o 
   7   8   2       13.98       36.11     12.78 o 
   8   8   2      282.64      296.95     13.13 o 
   9   8   2      127.89      142.77     13.29 o 
  10   8   2       15.04       28.38     14.00 o 
  -6   9   2       24.74       56.31     15.23 o 
  -5   9   2        6.94       29.59     16.09 o 
  -4   9   2       75.22       68.09     14.65 o 
  -3   9   2      167.85      149.68     12.93 o 
  -2   9   2        5.60       25.86     12.64 o 
  -1   9   2       60.99       83.31     12.93 o 
   0   9   2      130.71      124.68     15.80 o 
   1   9   2        5.74       22.12     16.95 o 
   2   9   2       60.13       86.19     16.95 o 
   3   9   2        1.40       19.54     16.38 o 
   4   9   2        5.03       22.98     14.94 o 
   5   9   2        1.62        4.02     15.23 o 
 -21   1   3        1.42       17.92     18.32 o 
 -20   1   3        0.05       20.82     14.59 o 
 -19   1   3      605.62      572.46     21.08 o 
 -18   1   3       72.49       78.39     13.20 o 
 -17   1   3        0.30       18.93     12.05 o 
 -16   1   3       85.43       83.75     12.21 o 
 -15   1   3      747.29      719.21     23.99 o 
 -14   1   3      195.72      207.83     12.78 o 
 -13   1   3      317.99      277.68      9.78 o 
 -12   1   3      708.44      674.71     14.92 o 
 -11   1   3      715.75      753.28     10.63 o 
 -10   1   3        1.41        7.01      5.15 o 
  -9   1   3     2132.14     2078.40     42.23 o 
  -8   1   3       28.15       55.23      3.77 o 
  -7   1   3      594.03      609.50     10.26 o 
  -6   1   3       13.93       25.35      3.52 o 
  -5   1   3      646.80      664.86     18.10 o 
  -4   1   3     2142.73     2078.39     35.79 o 
  -3   1   3     6223.00     5913.63     74.50 o 
  -2   1   3    11917.53     8226.48   1432.40 o 
  -1   1   3     2171.57     2248.67     33.72 o 
   0   1   3      905.69      831.53     17.24 o 
   1   1   3      192.89      251.33      6.26 o 
   2   1   3    25958.54    27241.57    267.32 o 
   3   1   3     3469.04     3589.19     57.31 o 
   4   1   3     6981.48     7381.54     84.75 o 
   5   1   3      187.04      193.33      6.76 o 
   6   1   3       44.77       34.72      5.26 o 
   7   1   3     3844.25     3700.55    157.58 o 
   8   1   3        4.44        6.79      6.14 o 
   9   1   3      116.31      100.14      6.96 o 
  10   1   3     2613.21     2556.76     30.88 o 
  11   1   3      469.48      490.96     18.96 o 
  12   1   3       25.77       40.20      8.08 o 
  13   1   3        0.81       21.08      9.46 o 
  14   1   3      753.65      672.28     12.20 o 
  15   1   3       20.76       36.47     14.94 o 
  16   1   3       61.06       70.69     12.65 o 
  17   1   3        7.55       17.99     11.39 o 
  18   1   3        8.65       25.41     13.58 o 
  19   1   3       85.19      110.03     13.12 o 
  20   1   3      149.78      169.78     12.09 o 
 -21   2   3       85.60      103.29     12.19 o 
 -20   2   3      612.86      568.94     21.56 o 
 -19   2   3      181.64      192.67     13.25 o 
 -18   2   3      185.25      212.61     10.15 o 
 -17   2   3      130.10      143.89     13.49 o 
 -16   2   3        3.25       13.97      8.52 o 
 -15   2   3        1.50       20.25      8.53 o 
 -14   2   3     1013.19     1058.88     15.16 o 
 -13   2   3     1273.27     1268.76     22.84 o 
 -12   2   3        0.60       17.97      8.30 o 
 -11   2   3     1317.69     1374.63     17.41 o 
 -10   2   3      343.55      381.73      9.04 o 
  -9   2   3     2715.30     2828.86     45.60 o 
  -8   2   3      318.69      292.72      6.13 o 
  -7   2   3     6640.17     6815.66     96.81 o 
  -6   2   3     3396.92     3626.48     52.88 o 
  -5   2   3      540.41      686.58     16.03 o 
  -4   2   3      561.31      553.63     15.94 o 
  -3   2   3     2299.47     2323.91     48.84 o 
  -2   2   3     2070.41     2035.42     49.27 o 
  -1   2   3     3603.26     3363.45     54.01 o 
   0   2   3        0.60        7.36      2.91 o 
   1   2   3      184.96      120.23      6.80 o 
   2   2   3      349.02      459.31     10.67 o 
   3   2   3      525.93      543.20     11.12 o 
   4   2   3     2794.12     2917.99     48.98 o 
   5   2   3     7849.47     8158.77     71.72 o 
   6   2   3      257.80      272.76      8.17 o 
   7   2   3       63.18       91.20      4.90 o 
   8   2   3       82.61      106.35      8.20 o 
   9   2   3      730.39      788.22     13.20 o 
  10   2   3       61.56       53.31      9.77 o 
  11   2   3      586.50      608.16     16.81 o 
  12   2   3      378.91      375.72     16.77 o 
  13   2   3       23.40       27.96     10.13 o 
  14   2   3      248.79      279.24     14.06 o 
  15   2   3       36.05       51.16     10.15 o 
  16   2   3      125.50      126.05     14.40 o 
  17   2   3      114.67      118.24     17.42 o 
  18   2   3      112.95      135.55     20.29 o 
  19   2   3       32.36       62.86     11.98 o 
 -20   3   3       78.24       93.62     15.67 o 
 -19   3   3       18.67       44.48     15.75 o 
 -18   3   3       28.24       54.35     10.77 o 
 -17   3   3      178.61      174.94     12.75 o 
 -16   3   3      403.83      410.97     14.00 o 
 -15   3   3        5.07       12.56      9.80 o 
 -14   3   3      282.55      281.36     14.47 o 
 -13   3   3     1040.58     1037.74     15.37 o 
 -12   3   3      536.41      563.34     12.31 o 
 -11   3   3      940.72      962.12     13.45 o 
 -10   3   3       27.77       41.02      5.80 o 
  -9   3   3     1612.04     1549.52     15.00 o 
  -8   3   3        0.10       11.76      6.19 o 
  -7   3   3      462.71      526.58     12.57 o 
  -6   3   3       32.49       57.01      4.94 o 
  -5   3   3        1.57       16.52      4.06 o 
  -4   3   3     6844.46     7517.83     76.08 o 
  -3   3   3      550.70      473.13     15.08 o 
  -2   3   3     1859.84     2203.37     34.99 o 
  -1   3   3     1411.06     1595.47     70.38 o 
   0   3   3     2352.04     2462.37     12.44 o 
   1   3   3     1525.22     1591.75     13.95 o 
   2   3   3      448.00      421.29     11.20 o 
   3   3   3     1632.87     1715.17      9.05 o 
   4   3   3     1161.59     1286.67     20.70 o 
   5   3   3       35.06       36.02      6.43 o 
   6   3   3     1759.67     1810.98     21.33 o 
   7   3   3     1311.57     1381.46     23.41 o 
   8   3   3        0.02        5.11      5.95 o 
   9   3   3        7.95        9.35      8.38 o 
  10   3   3       18.84       20.22      7.87 o 
  11   3   3        1.92       12.78      8.39 o 
  12   3   3       26.15       47.58     15.08 o 
  13   3   3       83.07       94.23      9.73 o 
  14   3   3        2.50        8.73     11.63 o 
  15   3   3      135.49      146.47     12.95 o 
  16   3   3       65.04       89.48     11.69 o 
  17   3   3       31.98       46.85     15.82 o 
  18   3   3       63.23       75.19     12.69 o 
  19   3   3        4.88       40.51     20.68 o 
 -19   4   3       42.40       65.02     12.35 o 
 -18   4   3       91.28       97.73     15.30 o 
 -17   4   3        0.87       14.46     11.86 o 
 -16   4   3       14.78       30.86     14.90 o 
 -15   4   3      403.77      393.10     13.12 o 
 -14   4   3      553.21      495.57     15.44 o 
 -13   4   3        4.89        5.84      9.87 o 
 -12   4   3     1031.87      921.95     21.47 o 
 -11   4   3        8.03       18.16      6.08 o 
 -10   4   3       33.86       29.96      7.26 o 
  -9   4   3      128.97      122.17      8.73 o 
  -8   4   3        6.95       30.36      8.91 o 
  -7   4   3      332.71      342.33     11.35 o 
  -6   4   3      560.67      592.24     13.65 o 
  -5   4   3       57.03       71.51      5.13 o 
  -4   4   3     1761.02     1997.97     35.75 o 
  -3   4   3     1711.02     1934.79     21.39 o 
  -2   4   3      360.22      384.61      5.96 o 
  -1   4   3       32.14       62.25      4.06 o 
   0   4   3       77.55       74.57      5.62 o 
   1   4   3      111.61      158.05      5.88 o 
   2   4   3     1148.96     1166.91     21.02 o 
   3   4   3      429.41      360.73      9.73 o 
   4   4   3      420.46      408.97     12.75 o 
   5   4   3     1252.02     1208.78     16.90 o 
   6   4   3       10.52       20.15      7.85 o 
   7   4   3      410.21      399.91     12.21 o 
   8   4   3       26.28       32.97      9.25 o 
   9   4   3        6.47       17.18      7.76 o 
  10   4   3        0.38       16.07      8.42 o 
  11   4   3       86.17       79.70      9.35 o 
  12   4   3        3.36       12.19      9.48 o 
  13   4   3      316.50      343.94     14.72 o 
  14   4   3       29.61       47.48     15.45 o 
  15   4   3        0.51       13.22     22.41 o 
  16   4   3        0.67       27.29     12.81 o 
  17   4   3        0.33       18.73     17.57 o 
  18   4   3      188.18      192.74     19.65 o 
 -18   5   3        4.10       25.82     14.77 o 
 -17   5   3      330.87      320.76     17.31 o 
 -16   5   3      225.31      219.45     10.42 o 
 -15   5   3       34.59       35.89      9.13 o 
 -14   5   3      219.05      210.71     11.00 o 
 -13   5   3      321.14      267.18     16.55 o 
 -12   5   3        0.31       19.19     10.49 o 
 -11   5   3       89.91      129.17     12.60 o 
 -10   5   3      926.62      916.71     17.26 o 
  -9   5   3       20.82       30.05      7.31 o 
  -8   5   3      942.96      942.12     15.95 o 
  -7   5   3        7.31       13.91      5.27 o 
  -6   5   3      153.90      148.60      9.80 o 
  -5   5   3      149.77      156.33      9.80 o 
  -4   5   3      438.64      364.07     15.29 o 
  -3   5   3        2.95       12.91      5.70 o 
  -2   5   3     3374.27     3298.87     58.75 o 
  -1   5   3     1065.39      968.15     19.82 o 
   0   5   3       89.58       91.36     11.49 o 
   1   5   3      402.74      381.23     20.40 o 
   2   5   3     1594.11     1603.98     37.78 o 
   3   5   3     1017.60      949.48     24.62 o 
   4   5   3     1735.06     1643.14     36.10 o 
   5   5   3     1188.80     1189.61     67.94 o 
   6   5   3     1504.06     1403.15     17.07 o 
   7   5   3      161.44      155.27      7.48 o 
   8   5   3      547.14      533.27     17.09 o 
   9   5   3      269.47      257.89     11.57 o 
  10   5   3       13.09       21.00     12.97 o 
  11   5   3       60.48       65.72     10.23 o 
  12   5   3       83.87      104.41     12.02 o 
  13   5   3       25.83       34.61     11.73 o 
  14   5   3      371.91      365.74     14.49 o 
  15   5   3      359.96      381.68     23.99 o 
  16   5   3      112.82      101.20     14.22 o 
 -17   6   3       42.37       74.22     11.94 o 
 -16   6   3      556.56      507.22     17.29 o 
 -15   6   3       37.30       42.13     14.13 o 
 -14   6   3       33.23       60.60     11.41 o 
 -13   6   3      216.68      211.21     12.73 o 
 -12   6   3      588.16      561.93     13.46 o 
 -11   6   3       35.86       55.10      8.68 o 
 -10   6   3      392.55      399.51     22.41 o 
  -9   6   3       72.69       78.00      7.87 o 
  -8   6   3      532.70      493.25     27.15 o 
  -7   6   3       26.00       28.79      8.12 o 
  -6   6   3     2576.02     2544.58     33.95 o 
  -5   6   3       27.47       23.13      8.13 o 
  -4   6   3       61.34       67.48      7.55 o 
  -3   6   3      255.63      249.10      8.23 o 
  -2   6   3      834.90      829.10     42.81 o 
  -1   6   3       48.32       59.47     13.79 o 
   0   6   3     1900.71     1823.39     78.14 o 
   1   6   3       25.78       31.89     17.24 o 
   2   6   3       68.69       77.76     16.09 o 
   3   6   3        2.69        8.74      8.44 o 
   4   6   3     2001.58     1985.46     65.07 o 
   5   6   3      502.34      507.61     21.37 o 
   6   6   3      404.89      412.86     16.75 o 
   7   6   3      500.98      505.06     14.06 o 
   8   6   3       81.71       89.31      8.82 o 
   9   6   3      448.02      444.12     13.91 o 
  10   6   3      208.68      226.75     13.09 o 
  11   6   3      105.01      107.16     10.25 o 
  12   6   3      203.76      209.03     11.94 o 
  13   6   3      371.41      393.07     16.66 o 
  14   6   3      129.79      153.69     19.37 o 
  15   6   3        5.01       16.71     14.66 o 
 -14   7   3      127.97      128.23     11.73 o 
 -13   7   3      160.03      172.09     14.78 o 
 -12   7   3       61.59       83.82     10.77 o 
 -11   7   3        5.61       17.75     16.32 o 
 -10   7   3       80.49       87.64     10.97 o 
  -9   7   3      106.92      101.00     11.94 o 
  -8   7   3      356.99      362.62     16.84 o 
  -7   7   3      185.02      174.82     12.67 o 
  -6   7   3      231.13      250.94     17.67 o 
  -5   7   3       75.69       96.53     15.66 o 
  -4   7   3       68.03       66.76      9.04 o 
  -3   7   3      249.23      243.04     22.41 o 
  -2   7   3       73.09       89.63     17.52 o 
  -1   7   3       81.27       85.32     22.98 o 
   0   7   3       30.56       45.68     17.52 o 
   1   7   3      328.30      336.70     22.41 o 
   2   7   3      265.52      280.96     36.49 o 
   3   7   3       68.96       62.84     10.35 o 
   4   7   3       69.51       78.52     11.17 o 
   5   7   3       16.78       32.84     10.89 o 
   6   7   3      314.12      278.12     19.49 o 
   7   7   3        1.21       12.43     11.09 o 
   8   7   3      489.18      441.81     21.81 o 
   9   7   3        0.81       14.71      9.08 o 
  10   7   3       71.06       60.70     11.98 o 
  11   7   3       23.51       33.67      9.91 o 
  12   7   3       83.11       87.43     10.83 o 
  13   7   3      111.69      153.12     27.58 o 
 -11   8   3       10.00       43.77     18.22 o 
 -10   8   3       11.83       27.81     14.82 o 
  -9   8   3       51.79       78.02     11.35 o 
  -8   8   3       65.15       90.03     27.72 o 
  -7   8   3      113.13      120.22      8.62 o 
  -6   8   3        6.54       49.21     15.94 o 
  -5   8   3      559.07      525.55     12.77 o 
  -4   8   3       37.42       49.41     17.52 o 
  -3   8   3       35.41       41.37     20.97 o 
  -2   8   3       92.47       86.76     18.96 o 
  -1   8   3       80.78       80.15     17.52 o 
   0   8   3       49.73       67.51     27.87 o 
   1   8   3     1281.13     1219.52     49.99 o 
   2   8   3      337.54      319.46     28.73 o 
   3   8   3      397.89      388.98     27.87 o 
   4   8   3        6.16       20.97     17.81 o 
   5   8   3      474.97      498.34     15.47 o 
   6   8   3       99.17      114.60     13.07 o 
   7   8   3      311.14      299.35     15.65 o 
   8   8   3       70.85       81.87     12.92 o 
   9   8   3       19.71       28.67     13.21 o 
  -6   9   3        6.19       34.19     15.51 o 
  -5   9   3      123.28      137.90     16.09 o 
  -4   9   3       26.98       81.30     16.09 o 
   0   9   3      159.52      151.97     15.51 o 
   1   9   3      732.32      710.17     19.25 o 
   2   9   3      281.27      273.21     17.24 o 
   3   9   3      345.69      326.35     17.52 o 
   4   9   3      386.82      326.64     17.24 o 
 -22   0   4      162.01      179.84     33.04 o 
 -21   0   4       14.04       16.66     15.51 o 
 -20   0   4      352.11      360.83     25.57 o 
 -19   0   4       94.49       87.05     14.65 o 
 -18   0   4      436.71      449.60     20.40 o 
 -17   0   4     4118.08     3895.86     32.18 o 
 -16   0   4     4166.92     3917.12     49.41 o 
 -15   0   4      195.31      172.95     16.95 o 
 -14   0   4     3401.49     3134.84     24.13 o 
 -13   0   4     1112.64     1062.38     31.89 o 
 -12   0   4       68.11       82.45     10.63 o 
 -11   0   4      636.13      588.93     14.65 o 
 -10   0   4     8072.51     7942.83     60.33 o 
  -9   0   4      146.87      158.87      6.89 o 
  -8   0   4     1901.49     1732.04     15.23 o 
  -7   0   4       34.50       27.87      4.60 o 
  -6   0   4     5664.46     6121.74     59.18 o 
  -5   0   4     5281.93     5419.90     75.27 o 
  -4   0   4    10601.38     9917.62     26.14 o 
  -3   0   4    24452.19    21374.22    513.66 o 
  -2   0   4       41.63       70.67      3.16 o 
  -1   0   4     8821.70     8874.78     39.36 o 
   0   0   4     2181.63     2264.09     23.27 o 
   1   0   4     4929.52     5110.50     20.68 o 
   2   0   4     1015.62     1218.08     23.84 o 
   3   0   4      170.54      324.92     18.39 o 
   4   0   4      425.76      484.65     11.20 o 
   5   0   4      774.25      678.57      8.91 o 
   6   0   4      849.39      851.51     18.96 o 
   7   0   4      176.73      188.17      6.32 o 
   8   0   4     3778.76     3846.45     18.10 o 
   9   0   4     2693.86     2586.13     76.99 o 
  10   0   4        6.04       12.64      7.18 o 
  11   0   4     3002.52     2809.64     70.10 o 
  12   0   4     1447.75     1366.04     22.98 o 
  13   0   4      402.92      439.83     13.79 o 
  14   0   4      120.66      139.05     20.97 o 
  15   0   4       36.06       48.26     12.07 o 
  16   0   4        1.58       11.49     13.79 o 
  17   0   4        1.33       31.60     15.23 o 
  18   0   4      263.69      262.86     25.28 o 
  19   0   4      188.52      214.03     19.82 o 
 -21   1   4        9.07       18.77     18.79 o 
 -20   1   4       18.25       24.98     13.57 o 
 -19   1   4      253.18      263.46     14.61 o 
 -18   1   4     1703.98     1631.86     21.05 o 
 -17   1   4      222.14      237.34     12.70 o 
 -16   1   4      212.64      206.77     16.85 o 
 -15   1   4      339.95      324.29     18.61 o 
 -14   1   4      874.13      776.50     54.30 o 
 -13   1   4      335.05      335.42     15.09 o 
 -12   1   4      434.75      431.67     13.23 o 
 -11   1   4      162.39      179.79      8.42 o 
 -10   1   4        1.22        9.84      6.95 o 
  -9   1   4     1025.92     1074.48     11.94 o 
  -8   1   4      626.64      544.62     10.83 o 
  -7   1   4       57.15       39.84      4.94 o 
  -6   1   4       20.57       24.60      3.05 o 
  -5   1   4    13026.34    12688.30    120.23 o 
  -4   1   4     5672.41     5551.97    156.71 o 
  -3   1   4    12690.83    12008.40     94.37 o 
  -2   1   4     3737.82     3541.53     58.14 o 
  -1   1   4        0.19        5.29      3.10 o 
   0   1   4     2852.27     2732.75     49.84 o 
   1   1   4    12975.72    12710.91    167.92 o 
   2   1   4     1543.27     1697.03     17.16 o 
   3   1   4     7722.59     7832.26     41.06 o 
   4   1   4       43.64       38.93      7.03 o 
   5   1   4     4232.72     4301.17     65.07 o 
   6   1   4      126.87      139.71      5.63 o 
   7   1   4      567.77      541.39     11.99 o 
   8   1   4       66.49       90.17      6.38 o 
   9   1   4      341.22      293.37     11.18 o 
  10   1   4        1.18        5.75      8.74 o 
  11   1   4      890.67      834.11     37.49 o 
  12   1   4     1902.57     1896.33     28.01 o 
  13   1   4      391.01      354.99     11.47 o 
  14   1   4      246.89      252.74     11.99 o 
  15   1   4        0.31       13.85     12.01 o 
  16   1   4       70.31       85.98     12.00 o 
  17   1   4       65.79       76.30     12.42 o 
  18   1   4        1.22       24.28     14.02 o 
  19   1   4        5.38       37.51     22.74 o 
 -21   2   4        1.54       22.69     11.73 o 
 -20   2   4       10.02       24.86     14.11 o 
 -19   2   4       69.91       92.01     16.91 o 
 -18   2   4        2.00       16.40     13.71 o 
 -17   2   4      138.96      156.96     14.44 o 
 -16   2   4        1.05       23.35     10.11 o 
 -15   2   4      678.79      662.22     15.42 o 
 -14   2   4      128.20      174.66     12.79 o 
 -13   2   4      303.04      279.72      8.69 o 
 -12   2   4        6.18       11.70      6.38 o 
 -11   2   4      689.06      660.82     11.78 o 
 -10   2   4     2542.31     2588.37     28.98 o 
  -9   2   4       11.76       39.59      8.19 o 
  -8   2   4      154.78      151.43      5.15 o 
  -7   2   4      312.90      313.88      8.24 o 
  -6   2   4      795.19     1136.01     24.21 o 
  -5   2   4      440.73      409.57     16.66 o 
  -4   2   4       71.56       53.50      3.77 o 
  -3   2   4      126.78      150.11      7.76 o 
  -2   2   4     1071.33     1037.85     28.01 o 
  -1   2   4     1795.57     1609.28     76.56 o 
   0   2   4    11407.51    11745.93    259.92 o 
   1   2   4     1905.43     2053.48     25.13 o 
   2   2   4       12.35       16.46      3.05 o 
   3   2   4       66.64       95.64      6.19 o 
   4   2   4     2640.70     2678.27     37.95 o 
   5   2   4     6099.86     6131.27     33.87 o 
   6   2   4     2058.46     2148.41     20.00 o 
   7   2   4       14.60       28.20      5.57 o 
   8   2   4     1036.39      937.14     18.60 o 
   9   2   4      329.93      328.48     15.62 o 
  10   2   4      725.27      709.59     14.83 o 
  11   2   4      457.20      472.38     15.78 o 
  12   2   4      123.79      126.51     13.50 o 
  13   2   4        6.95       10.52     10.20 o 
  14   2   4       90.73       98.22     11.21 o 
  15   2   4       83.65       83.85     17.45 o 
  16   2   4        1.56       11.78     11.72 o 
  17   2   4        2.81       15.28     14.72 o 
  18   2   4      133.96      144.91     16.82 o 
  19   2   4        7.50       24.03     17.11 o 
 -20   3   4      217.54      222.85     24.54 o 
 -19   3   4      328.58      328.23     23.13 o 
 -18   3   4       28.35       46.49     19.32 o 
 -17   3   4      802.37      771.69     27.06 o 
 -16   3   4        4.07       22.48     11.84 o 
 -15   3   4       21.78       43.35     11.16 o 
 -14   3   4      473.60      447.30     13.48 o 
 -13   3   4     1819.72     1687.70     17.94 o 
 -12   3   4       67.17       92.84      9.39 o 
 -11   3   4     1959.84     1980.38     28.70 o 
 -10   3   4       47.30       50.14      7.43 o 
  -9   3   4      123.04      123.52      8.23 o 
  -8   3   4        0.69        9.05      5.47 o 
  -7   3   4      665.05      628.70     12.19 o 
  -6   3   4      690.95      709.60     15.53 o 
  -5   3   4      439.72      561.16      8.43 o 
  -4   3   4      540.71      512.67      8.06 o 
  -3   3   4     2836.15     2902.51     62.48 o 
  -2   3   4      142.00      144.31      6.11 o 
  -1   3   4    11570.53    11821.54    326.64 o 
   0   3   4      159.13      272.32      4.99 o 
   1   3   4       41.84       32.75      8.33 o 
   2   3   4      667.41      620.62     13.45 o 
   3   3   4     1925.04     2056.64     45.10 o 
   4   3   4      514.84      608.07     13.00 o 
   5   3   4      329.18      284.65      8.77 o 
   6   3   4     2799.66     2844.22     71.68 o 
   7   3   4       26.01       28.86      5.68 o 
   8   3   4      189.76      191.01     10.35 o 
   9   3   4      412.99      407.19     10.24 o 
  10   3   4     1794.14     1776.95     15.82 o 
  11   3   4       60.44       57.09      9.59 o 
  12   3   4      475.76      469.62     14.48 o 
  13   3   4       85.13       91.88     11.25 o 
  14   3   4       20.65       28.80      8.20 o 
  15   3   4        6.18       17.44     10.34 o 
  16   3   4       50.84       66.52     17.55 o 
  17   3   4       28.80       49.83     15.04 o 
  18   3   4      449.22      470.95     20.10 o 
 -20   4   4       10.76       18.20     13.88 o 
 -19   4   4      209.64      205.03     18.68 o 
 -18   4   4       20.93       31.52     11.48 o 
 -17   4   4      852.17      798.49     20.58 o 
 -16   4   4       29.99       32.49     11.16 o 
 -15   4   4     2051.19     1918.77     37.20 o 
 -14   4   4        0.96        9.88     14.85 o 
 -13   4   4       35.51       32.96     13.01 o 
 -12   4   4      377.47      322.62     17.18 o 
 -11   4   4     1629.28     1588.88     29.15 o 
 -10   4   4      163.11      184.22      8.34 o 
  -9   4   4     1248.34     1188.35     25.35 o 
  -8   4   4      575.06      615.67     10.46 o 
  -7   4   4        8.25       18.89      5.47 o 
  -6   4   4        5.00       10.05      4.22 o 
  -5   4   4      408.35      426.15      6.69 o 
  -4   4   4        2.19        3.44      5.68 o 
  -3   4   4       81.87      107.86      6.34 o 
  -2   4   4     1224.33     1076.60     18.53 o 
  -1   4   4     1100.84     1108.05     40.22 o 
   0   4   4      226.45      258.58      6.56 o 
   1   4   4      874.31      843.69      9.48 o 
   2   4   4      621.71      580.57     11.62 o 
   3   4   4      499.82      485.77     11.90 o 
   4   4   4     2811.77     2756.47     41.94 o 
   5   4   4       93.52       86.43      7.36 o 
   6   4   4      131.89      122.96      7.13 o 
   7   4   4       66.83       75.43      9.31 o 
   8   4   4     4235.20     4088.23     26.51 o 
   9   4   4      842.87      809.49     19.71 o 
  10   4   4      684.75      694.76     20.68 o 
  11   4   4        8.66       27.05     12.01 o 
  12   4   4      214.37      211.40      8.78 o 
  13   4   4       25.74       37.75     11.95 o 
  14   4   4      652.99      610.68     13.65 o 
  15   4   4      190.68      189.57     12.49 o 
  16   4   4      123.70      125.32     18.55 o 
  17   4   4       65.31       79.55     18.64 o 
 -18   5   4        2.77       25.16     15.05 o 
 -17   5   4      158.30      154.53     12.01 o 
 -16   5   4       68.12       81.92     11.23 o 
 -15   5   4        8.15       24.36      9.56 o 
 -14   5   4      229.14      215.20     12.38 o 
 -13   5   4     2631.42     2481.75     25.87 o 
 -12   5   4      117.51       98.65     11.87 o 
 -11   5   4        0.04       13.76      7.65 o 
 -10   5   4      614.74      595.26     10.31 o 
  -9   5   4      949.97      950.36     20.09 o 
  -8   5   4       27.46       28.04      5.99 o 
  -7   5   4       38.52       63.17      7.98 o 
  -6   5   4     2201.63     2134.96     33.80 o 
  -5   5   4      364.10      376.52      9.65 o 
  -4   5   4      602.26      549.96      9.85 o 
  -3   5   4     1425.30     1456.37     45.10 o 
  -2   5   4       10.83       12.03      4.57 o 
  -1   5   4      689.93      721.37     36.77 o 
   0   5   4      108.73      119.80     14.94 o 
   1   5   4     1115.45     1049.16     35.34 o 
   2   5   4        0.25        9.19      6.69 o 
   3   5   4     3602.44     3646.55     50.85 o 
   4   5   4     1103.20     1055.64     24.28 o 
   5   5   4      130.40      131.12     11.76 o 
   6   5   4       13.38       23.15      7.65 o 
   7   5   4     2083.26     2024.56     39.10 o 
   8   5   4       85.91      100.26      8.83 o 
   9   5   4        5.07        9.71      7.08 o 
  10   5   4      354.63      337.27     16.25 o 
  11   5   4       15.72       27.68      8.98 o 
  12   5   4      201.30      186.05     16.73 o 
  13   5   4       23.94       39.25     13.70 o 
  14   5   4        2.68       23.03     12.01 o 
  15   5   4       86.34      105.52     16.01 o 
  16   5   4       50.46       76.87     22.09 o 
 -17   6   4       77.37       84.51     26.44 o 
 -16   6   4        9.22       34.05     16.28 o 
 -15   6   4      422.79      388.41     21.27 o 
 -14   6   4      683.88      671.61     23.84 o 
 -13   6   4      159.86      152.66     16.50 o 
 -12   6   4       80.95       75.67      9.88 o 
 -11   6   4       56.32       75.86     12.06 o 
 -10   6   4      138.30      144.63     10.35 o 
  -9   6   4        0.27       16.41      8.22 o 
  -8   6   4      213.23      208.13     12.59 o 
  -7   6   4      210.89      219.87      8.45 o 
  -6   6   4       61.23       82.38     10.05 o 
  -5   6   4      115.15      137.03     12.59 o 
  -4   6   4        4.09       13.91      6.47 o 
  -3   6   4      180.60      171.24      7.48 o 
  -2   6   4      293.50      288.72     30.16 o 
  -1   6   4      762.62      762.45     40.79 o 
   0   6   4       13.76       21.55     11.20 o 
   1   6   4      274.01      270.33     29.30 o 
   2   6   4      111.94      125.41     17.67 o 
   3   6   4      703.96      741.74     23.41 o 
   4   6   4      758.93      720.69     31.60 o 
   5   6   4      497.07      476.99     23.44 o 
   6   6   4      435.22      398.69     19.80 o 
   7   6   4      338.45      330.96     21.98 o 
   8   6   4      830.70      807.62     24.29 o 
   9   6   4      696.89      635.00     11.81 o 
  10   6   4        4.89       14.69     11.24 o 
  11   6   4      106.09      112.94     11.18 o 
  12   6   4       60.27       58.79     10.25 o 
  13   6   4        2.64       20.50     13.68 o 
  14   6   4        0.22       14.34     11.21 o 
 -14   7   4       42.06       46.29     11.07 o 
 -13   7   4       43.54       57.01      9.91 o 
 -12   7   4      297.92      312.54     17.66 o 
 -11   7   4        0.63       13.95      9.52 o 
 -10   7   4      447.89      452.84     18.68 o 
  -9   7   4      105.73      118.52     18.47 o 
  -8   7   4        6.84       17.75      9.13 o 
  -7   7   4       18.92       24.61     12.64 o 
  -6   7   4      956.60      932.96     16.81 o 
  -5   7   4      862.49      889.36     45.68 o 
  -4   7   4      277.33      275.14     17.38 o 
  -3   7   4     1291.63     1276.12     55.73 o 
  -2   7   4       27.63       39.65     19.25 o 
  -1   7   4        1.40       10.63     19.25 o 
   0   7   4      603.27      595.83     32.75 o 
   1   7   4     1983.44     1973.07     53.15 o 
   2   7   4      382.10      362.84     30.74 o 
   3   7   4       44.89       53.60     10.27 o 
   4   7   4       60.28       64.05     10.27 o 
   5   7   4      113.25      139.72     16.09 o 
   6   7   4      120.19      133.46     11.78 o 
   7   7   4      826.65      764.77     38.64 o 
   8   7   4       83.73       92.25     16.10 o 
   9   7   4       81.22       88.00     11.65 o 
  10   7   4      236.69      209.32     12.83 o 
  11   7   4       20.13       37.51      9.82 o 
  12   7   4      238.41      233.97     11.69 o 
 -11   8   4       11.62       23.71     15.35 o 
 -10   8   4       87.11      104.72     11.87 o 
  -9   8   4       17.60       34.46     14.24 o 
  -8   8   4      506.81      575.64      9.80 o 
  -7   8   4      350.30      336.16      8.42 o 
  -6   8   4       68.81       79.77      7.07 o 
  -5   8   4       47.86       62.92     14.65 o 
  -4   8   4       32.73       39.36     16.95 o 
  -3   8   4      225.08      234.71     27.00 o 
  -2   8   4       29.98       46.83     21.26 o 
  -1   8   4      700.58      651.56     28.15 o 
   0   8   4       49.21       55.45     28.44 o 
   1   8   4      437.70      410.53     19.25 o 
   2   8   4      177.88      164.90     24.99 o 
   3   8   4      228.27      215.75     27.87 o 
   4   8   4      142.99      129.85     22.70 o 
   5   8   4      278.01      248.47     18.24 o 
   6   8   4      235.00      246.87     17.24 o 
   7   8   4       13.54       27.87     10.97 o 
   8   8   4       87.40      104.82     26.72 o 
   9   8   4      604.13      630.19     45.53 o 
  -6   9   4        2.49       12.93     15.80 o 
  -5   9   4       66.56       89.63     16.38 o 
  -4   9   4       18.06       43.38     15.51 o 
  -3   9   4      313.92      294.18     13.22 o 
  -2   9   4       14.59       22.41     11.49 o 
  -1   9   4       26.41       36.49     12.07 o 
   0   9   4      115.15      124.39     22.41 o 
   1   9   4      105.67      101.70     26.14 o 
   2   9   4       10.16       27.58     25.57 o 
   3   9   4       24.85       37.92     20.97 o 
 -22   1   5        6.96       41.09     25.06 o 
 -21   1   5      214.15      231.45     13.80 o 
 -20   1   5       19.09       30.71     13.91 o 
 -19   1   5       71.09       78.73     12.48 o 
 -18   1   5      499.48      522.91     16.74 o 
 -17   1   5      220.74      209.76     11.07 o 
 -16   1   5      148.53      138.68     10.74 o 
 -15   1   5      348.83      318.13     14.07 o 
 -14   1   5     3708.34     3409.12    135.74 o 
 -13   1   5      274.14      265.17     10.67 o 
 -12   1   5      426.81      396.20     13.09 o 
 -11   1   5       55.18       76.93      8.33 o 
 -10   1   5      510.75      497.01     11.78 o 
  -9   1   5       11.41       42.25      4.57 o 
  -8   1   5      605.81      786.87     14.22 o 
  -7   1   5     1220.57     1149.25     24.13 o 
  -6   1   5       95.20      151.69      6.67 o 
  -5   1   5     1274.45     1351.34     46.11 o 
  -4   1   5      608.26      695.07     11.20 o 
  -3   1   5     4441.31     4184.77     92.79 o 
  -2   1   5        1.70        8.34      2.39 o 
  -1   1   5     1260.76     1099.07     46.83 o 
   0   1   5       41.17       51.75      2.48 o 
   1   1   5     1255.08     1289.12     16.55 o 
   2   1   5        0.53        8.17      2.65 o 
   3   1   5     2778.78     2858.52     47.83 o 
   4   1   5      315.94      299.94      6.44 o 
   5   1   5        6.63       15.51      7.31 o 
   6   1   5      856.95      928.57     19.27 o 
   7   1   5      520.49      511.12     13.92 o 
   8   1   5      485.09      462.94     12.02 o 
   9   1   5      788.22      809.58     14.11 o 
  10   1   5       13.85       24.00      8.17 o 
  11   1   5      727.93      728.05     13.06 o 
  12   1   5     1227.34     1102.77     30.92 o 
  13   1   5      302.39      308.60     12.84 o 
  14   1   5        2.36        8.88     11.90 o 
  15   1   5       17.38       34.87     10.35 o 
  16   1   5        0.68       21.21     14.08 o 
  17   1   5      105.37      132.73     15.59 o 
  18   1   5        6.14       17.84     17.57 o 
  19   1   5        1.43       21.59     25.26 o 
 -21   2   5       43.15       65.66     13.62 o 
 -20   2   5       13.17       23.70     14.14 o 
 -19   2   5      445.30      436.42     13.45 o 
 -18   2   5      456.23      433.74     12.39 o 
 -17   2   5      332.34      313.83     14.81 o 
 -16   2   5      864.66      829.00     23.41 o 
 -15   2   5        0.11       14.64      8.58 o 
 -14   2   5       96.27      116.66      8.43 o 
 -13   2   5       75.85       79.44     13.36 o 
 -12   2   5     2120.47     2075.45     37.35 o 
 -11   2   5        2.22       11.41      5.52 o 
 -10   2   5     1250.84     1253.58     12.78 o 
  -9   2   5     2213.94     2190.75     16.90 o 
  -8   2   5     1401.84     1487.08     15.23 o 
  -7   2   5       12.82       20.92      3.64 o 
  -6   2   5     1656.42     1713.55     57.74 o 
  -5   2   5      261.21      269.78     14.80 o 
  -4   2   5      153.77      135.43      5.21 o 
  -3   2   5      160.56      140.13      5.18 o 
  -2   2   5      286.74      383.03     16.38 o 
  -1   2   5       38.53       33.51      2.44 o 
   0   2   5     4419.77     4299.46     69.95 o 
   1   2   5      613.79      631.83     11.27 o 
   2   2   5        2.57       17.06      3.72 o 
   3   2   5     1639.83     1570.90     19.55 o 
   4   2   5      795.74      731.03     12.07 o 
   5   2   5      171.29      187.34     10.34 o 
   6   2   5     4786.97     4843.70     44.66 o 
   7   2   5      764.13      763.10     14.60 o 
   8   2   5       49.31       47.21      7.57 o 
   9   2   5      573.13      545.84     17.70 o 
  10   2   5        0.02        9.57      7.91 o 
  11   2   5       62.64       78.97      9.00 o 
  12   2   5        4.18       20.81      9.59 o 
  13   2   5       59.76       80.23     12.70 o 
  14   2   5        8.40       17.22     19.30 o 
  15   2   5       24.74       32.86     17.43 o 
  16   2   5       69.93       84.04     11.26 o 
  17   2   5        4.24       12.71     14.76 o 
  18   2   5        9.42       22.59     12.88 o 
 -21   3   5      131.56      145.64     13.74 o 
 -20   3   5      140.57      146.80     13.76 o 
 -19   3   5       64.05       63.26     13.33 o 
 -18   3   5       66.84       76.24     14.29 o 
 -17   3   5        7.97       23.70      9.85 o 
 -16   3   5        6.62       19.68     10.38 o 
 -15   3   5       14.65       34.82     10.79 o 
 -14   3   5       41.26       62.49     10.84 o 
 -13   3   5       85.49       95.53      7.60 o 
 -12   3   5      400.67      451.00     15.49 o 
 -11   3   5       47.80       73.76      7.43 o 
 -10   3   5     2806.03     2830.21     25.70 o 
  -9   3   5      175.39      191.62      7.57 o 
  -8   3   5      352.12      337.35      7.21 o 
  -7   3   5     1873.48     1929.94     23.56 o 
  -6   3   5      215.93      213.76      5.47 o 
  -5   3   5      120.22      138.76      7.65 o 
  -4   3   5      356.70      467.84      6.56 o 
  -3   3   5      563.92      702.84     26.72 o 
  -2   3   5     3173.70     3136.02     28.62 o 
  -1   3   5     4759.38     5618.99     32.18 o 
   0   3   5      552.50      586.17     13.65 o 
   1   3   5       30.29       61.55      6.32 o 
   2   3   5     2395.45     2460.29     44.67 o 
   3   3   5      453.01      488.94     10.14 o 
   4   3   5      536.73      524.84     10.05 o 
   5   3   5      302.24      361.20     10.49 o 
   6   3   5       36.23       42.85      7.24 o 
   7   3   5     3854.74     3894.94     49.27 o 
   8   3   5       72.31       84.30      8.70 o 
   9   3   5      520.49      538.66     17.88 o 
  10   3   5      186.50      197.78     10.46 o 
  11   3   5      238.44      215.18     14.20 o 
  12   3   5        8.66       19.52      9.94 o 
  13   3   5        0.19       13.22      9.78 o 
  14   3   5       19.34       24.06     10.57 o 
  15   3   5       71.53       87.47     14.20 o 
  16   3   5        0.14       10.72     14.74 o 
  17   3   5       90.28      111.93     12.63 o 
  18   3   5       35.57       34.07     16.27 o 
 -20   4   5       42.22       57.47     18.24 o 
 -19   4   5       71.47       91.28     13.81 o 
 -18   4   5       72.52       78.60     14.91 o 
 -17   4   5       78.96       77.48     13.42 o 
 -16   4   5        3.02       16.90     11.70 o 
 -15   4   5      194.71      196.38     13.48 o 
 -14   4   5       88.32      106.21     10.01 o 
 -13   4   5      226.72      177.93      9.11 o 
 -12   4   5        7.72       12.53      7.77 o 
 -11   4   5      395.50      346.78     10.27 o 
 -10   4   5        1.54        8.51      7.28 o 
  -9   4   5     1081.55      966.21     20.57 o 
  -8   4   5        9.85       18.13      8.60 o 
  -7   4   5       12.09       12.95      8.01 o 
  -6   4   5       99.09      103.14      7.61 o 
  -5   4   5       88.90       89.09      6.16 o 
  -4   4   5      309.67      364.80      9.09 o 
  -3   4   5      840.59      954.45     10.83 o 
  -2   4   5     2372.60     2565.76     31.31 o 
  -1   4   5      129.73      123.82     12.35 o 
   0   4   5       68.49      113.98      5.24 o 
   1   4   5      616.85      578.96      8.52 o 
   2   4   5      171.26      151.98      6.71 o 
   3   4   5        0.77        5.43      6.11 o 
   4   4   5      785.21      786.96     18.24 o 
   5   4   5      373.50      401.80     16.81 o 
   6   4   5       61.99       77.19      6.47 o 
   7   4   5      541.12      528.28     14.44 o 
   8   4   5     6158.85     5936.66     36.78 o 
   9   4   5      234.00      248.39     11.57 o 
  10   4   5        5.49       16.11      9.34 o 
  11   4   5       54.18       60.11      8.91 o 
  12   4   5      173.88      170.60     12.17 o 
  13   4   5        0.12       19.02      9.08 o 
  14   4   5       39.41       56.88     12.14 o 
  15   4   5       14.48       53.06     22.74 o 
  16   4   5       66.90       68.54     13.31 o 
  17   4   5       16.22       30.46     16.19 o 
 -18   5   5        4.92       27.47     17.85 o 
 -17   5   5        6.77       29.99     14.07 o 
 -16   5   5       10.79       26.65     13.62 o 
 -15   5   5       19.64       33.04     10.73 o 
 -14   5   5       71.12       69.24     13.04 o 
 -13   5   5      731.04      720.84     17.88 o 
 -12   5   5       28.15       26.84      9.45 o 
 -11   5   5      136.42      119.52      8.17 o 
 -10   5   5      337.35      280.03      9.63 o 
  -9   5   5     1177.68     1185.06     13.60 o 
  -8   5   5       55.18       70.15      6.79 o 
  -7   5   5     1374.23     1377.53     29.18 o 
  -6   5   5     1029.18      993.36     22.53 o 
  -5   5   5       33.73       41.18      7.89 o 
  -4   5   5      434.33      399.05      7.26 o 
  -3   5   5      698.40      723.80     22.26 o 
  -2   5   5      372.02      353.36     26.43 o 
  -1   5   5      469.96      531.48     11.78 o 
   0   5   5     1511.49     1436.42     30.16 o 
   1   5   5      881.83      892.36     34.33 o 
   2   5   5      237.44      221.53      8.99 o 
   3   5   5     2164.50     2174.95     29.16 o 
   4   5   5     1104.79     1043.32     19.81 o 
   5   5   5     1629.74     1666.85     36.63 o 
   6   5   5     1076.60     1019.87     29.25 o 
   7   5   5      899.26      893.99     14.52 o 
   8   5   5      221.52      216.04     11.68 o 
   9   5   5        1.78        8.62      5.17 o 
  10   5   5      370.91      403.96      9.81 o 
  11   5   5       71.29       81.90     12.75 o 
  12   5   5      214.25      241.20     13.66 o 
  13   5   5       43.52       54.38     11.36 o 
  14   5   5        2.16       15.30     11.09 o 
  15   5   5        0.53       25.04     18.40 o 
 -17   6   5      204.33      226.16     14.48 o 
 -16   6   5      141.20      137.31     17.48 o 
 -15   6   5     1024.79     1022.54     18.05 o 
 -14   6   5        0.94       19.19     10.17 o 
 -13   6   5     1152.34     1130.08     16.53 o 
 -12   6   5       11.96       27.10     10.15 o 
 -11   6   5     1658.09     1548.99     25.57 o 
 -10   6   5       26.71       42.09      6.40 o 
  -9   6   5       51.59       42.03      9.73 o 
  -8   6   5      112.51       96.52      8.33 o 
  -7   6   5     1792.61     1775.41     23.10 o 
  -6   6   5      117.18      117.10     10.62 o 
  -5   6   5      716.43      734.53     17.74 o 
  -4   6   5       43.59       44.53     11.49 o 
  -3   6   5        2.28        6.32     10.92 o 
  -2   6   5      324.72      309.40     20.11 o 
  -1   6   5      521.07      489.24     29.02 o 
   0   6   5       65.48       62.34     16.95 o 
   1   6   5      167.66      164.61     13.50 o 
   2   6   5     1190.39     1154.31     44.53 o 
   3   6   5       21.45       27.29     16.09 o 
   4   6   5      175.87      198.32     10.20 o 
   5   6   5       52.75       49.06      4.76 o 
   6   6   5       18.89       23.63     10.31 o 
   7   6   5      210.87      214.66     11.90 o 
   8   6   5      288.86      288.06     12.90 o 
   9   6   5      171.82      181.81     11.18 o 
  10   6   5      478.76      483.39     16.05 o 
  11   6   5       93.85      100.99     12.37 o 
  12   6   5      507.16      488.61     16.28 o 
  13   6   5       59.93       73.87     13.66 o 
  14   6   5      655.26      686.22     24.59 o 
 -14   7   5      431.60      406.20     21.37 o 
 -13   7   5       90.51       98.01     12.56 o 
 -12   7   5       68.73       73.09     13.53 o 
 -11   7   5       99.29       98.59      6.92 o 
 -10   7   5       99.94       93.92     10.79 o 
  -9   7   5       66.79       83.74     15.45 o 
  -8   7   5      186.65      194.12     16.47 o 
  -7   7   5      297.36      284.50     16.13 o 
  -6   7   5        0.93       11.10      7.85 o 
  -5   7   5      298.42      306.53      9.30 o 
  -4   7   5       24.39       40.22     16.38 o 
  -3   7   5      459.81      446.73     21.83 o 
  -2   7   5      181.97      153.41     29.88 o 
  -1   7   5       81.03       91.07     19.82 o 
   0   7   5      502.50      478.62     29.59 o 
   1   7   5        5.43       12.35     18.10 o 
   2   7   5       50.70       57.74     24.71 o 
   3   7   5      140.63      159.13     11.20 o 
   4   7   5        8.00       31.31     11.17 o 
   5   7   5      126.20      117.96     12.79 o 
   6   7   5       32.90       36.60     10.75 o 
   7   7   5      393.77      401.86     14.18 o 
   8   7   5        6.20       17.97      8.90 o 
   9   7   5      139.90      137.33     11.68 o 
  10   7   5       35.94       62.25     10.28 o 
  11   7   5       95.28       93.41     10.79 o 
 -11   8   5       16.29       46.64     17.26 o 
 -10   8   5      578.43      582.63     18.64 o 
  -9   8   5       26.81       40.38     11.35 o 
  -8   8   5      118.66      117.11      8.27 o 
  -7   8   5      299.01      301.63     30.02 o 
  -6   8   5      873.22      872.25     10.34 o 
  -5   8   5        1.09       19.25     16.95 o 
  -4   8   5      181.15      185.87     22.98 o 
  -3   8   5      196.40      193.92     22.98 o 
  -2   8   5       14.16       28.15     18.67 o 
  -1   8   5      118.64      129.85     30.16 o 
   0   8   5        7.94       25.28     23.84 o 
   1   8   5       39.79       41.37     18.10 o 
   2   8   5     1388.60     1337.31     54.30 o 
   3   8   5      539.94      519.70     30.45 o 
   4   8   5      550.38      562.21     36.77 o 
   5   8   5      107.22       92.44     14.83 o 
   6   8   5       68.03       82.53     13.45 o 
   7   8   5       85.78       95.87     13.64 o 
   8   8   5        0.37       24.31     14.08 o 
  -5   9   5       88.79       81.88     19.25 o 
  -4   9   5      243.19      243.62     26.72 o 
  -3   9   5       43.91       58.61     26.14 o 
  -2   9   5     1032.66      996.01     37.06 o 
  -1   9   5      286.98      292.17     33.61 o 
   0   9   5       57.22       66.36     32.46 o 
   1   9   5      111.15      110.03     34.76 o 
   2   9   5      214.30      194.78     37.06 o 
 -22   0   6      140.95      145.37     18.96 o 
 -21   0   6      267.78      267.46     22.70 o 
 -20   0   6        1.06       19.25     16.66 o 
 -19   0   6       17.42       32.18     12.07 o 
 -18   0   6        0.22        1.72     11.78 o 
 -17   0   6      257.72      293.03     12.93 o 
 -16   0   6     1209.01     1194.24     17.81 o 
 -15   0   6     6434.93     6331.45    123.53 o 
 -14   0   6      543.48      546.41     10.92 o 
 -13   0   6     1696.12     1726.58     15.51 o 
 -12   0   6     1134.51     1125.58     19.82 o 
 -11   0   6      195.50      157.14      8.91 o 
 -10   0   6      318.94      306.53      8.33 o 
  -9   0   6       17.35       20.11      4.60 o 
  -8   0   6       76.83       70.96      4.88 o 
  -7   0   6     8684.57    10086.83     67.80 o 
  -6   0   6      691.20      556.76     18.96 o 
  -5   0   6     1077.74     1167.52     22.98 o 
  -4   0   6      393.38      410.53      4.88 o 
  -3   0   6    22490.34    22037.28    121.52 o 
  -2   0   6     4547.09     4253.24     77.85 o 
  -1   0   6     3620.92     4179.12     46.54 o 
   0   0   6      254.48      201.96      8.91 o 
   1   0   6     3381.02     3368.12     22.41 o 
   2   0   6      593.19      680.00      8.04 o 
   3   0   6     4365.32     4481.34    104.86 o 
   4   0   6      391.75      353.93     12.07 o 
   5   0   6      134.15      120.95      6.89 o 
   6   0   6      240.48      289.87     16.38 o 
   7   0   6     2844.83     2676.63     41.37 o 
   8   0   6      659.86      675.69     31.60 o 
   9   0   6      204.93      170.93      8.62 o 
  10   0   6      833.48      816.17     11.78 o 
  11   0   6      381.64      392.43     13.79 o 
  12   0   6     1881.04     1807.59     24.42 o 
  13   0   6      700.32      740.04     14.08 o 
  14   0   6      341.82      370.60     26.72 o 
  15   0   6       79.35       88.20     13.50 o 
  16   0   6        1.43       15.51     28.44 o 
  17   0   6      392.16      399.04     40.51 o 
  18   0   6        0.19       35.62     26.72 o 
 -22   1   6       41.23       45.10     16.15 o 
 -21   1   6        0.05       22.28     14.01 o 
 -20   1   6       55.20       54.56     14.96 o 
 -19   1   6       23.19       23.84     15.51 o 
 -18   1   6      148.41      150.36     10.86 o 
 -17   1   6      721.03      716.05     13.46 o 
 -16   1   6      144.99      144.96      9.85 o 
 -15   1   6     1061.60     1003.53     18.68 o 
 -14   1   6     3104.15     3074.12     28.93 o 
 -13   1   6      523.53      509.56     14.77 o 
 -12   1   6     1244.76     1258.14     14.06 o 
 -11   1   6      201.36      186.51     10.05 o 
 -10   1   6      112.30       99.07      6.91 o 
  -9   1   6      434.76      448.11      8.34 o 
  -8   1   6    10684.47    10927.58    113.84 o 
  -7   1   6       25.09       39.67      5.10 o 
  -6   1   6     2099.02     2396.87     35.77 o 
  -5   1   6     6238.02     6635.35     87.62 o 
  -4   1   6     2730.32     2568.87     46.54 o 
  -3   1   6      817.70      856.06     22.39 o 
  -2   1   6      143.05      118.23      3.44 o 
  -1   1   6        9.30       13.21      1.96 o 
   0   1   6      901.09     1115.25     25.14 o 
   1   1   6      122.69      131.11      5.63 o 
   2   1   6       13.79       53.76      4.54 o 
   3   1   6      139.09      166.27      4.94 o 
   4   1   6      804.80      917.60     12.59 o 
   5   1   6       10.77        8.19      5.69 o 
   6   1   6      472.22      479.13     14.27 o 
   7   1   6      904.68      842.85     13.71 o 
   8   1   6      166.74      154.21      7.68 o 
   9   1   6        3.11       19.04      9.28 o 
  10   1   6      178.37      201.89     11.09 o 
  11   1   6     1332.69     1374.20     31.31 o 
  12   1   6      140.42      150.32      8.70 o 
  13   1   6      126.49      125.38     11.11 o 
  14   1   6        0.02        4.46     12.59 o 
  15   1   6      625.70      632.05     26.75 o 
  16   1   6       51.45       36.02     14.48 o 
  17   1   6       53.99       68.98     18.32 o 
  18   1   6       10.79       32.61     13.12 o 
 -21   2   6       48.92       83.15     11.57 o 
 -20   2   6        0.47       28.47     13.70 o 
 -19   2   6       39.99       53.86     13.00 o 
 -18   2   6      196.38      204.29     16.05 o 
 -17   2   6       22.93       19.82      9.95 o 
 -16   2   6     1264.04     1228.37     46.97 o 
 -15   2   6      418.19      446.76     17.74 o 
 -14   2   6      554.89      522.47     13.39 o 
 -13   2   6      443.24      428.11     10.74 o 
 -12   2   6       54.77       68.67      8.13 o 
 -11   2   6      569.92      570.38     14.75 o 
 -10   2   6      109.85      113.36      5.58 o 
  -9   2   6      346.07      428.55      8.62 o 
  -8   2   6       59.70       63.25      4.95 o 
  -7   2   6     2328.56     2196.04     34.19 o 
  -6   2   6      242.86      253.05      7.70 o 
  -5   2   6     3229.03     3077.64     48.66 o 
  -4   2   6      954.06      943.84     25.28 o 
  -3   2   6     1497.55     1297.31     52.43 o 
  -2   2   6      334.45      263.67     13.50 o 
  -1   2   6    13375.92    13441.65    183.41 o 
   0   2   6      343.98      457.00     19.54 o 
   1   2   6    10527.00    11849.50    199.52 o 
   2   2   6     1407.56     1594.01     43.24 o 
   3   2   6      337.54      306.21      7.18 o 
   4   2   6     1491.69     1569.11     16.82 o 
   5   2   6     4286.96     4364.06     47.48 o 
   6   2   6     1394.06     1518.94     35.48 o 
   7   2   6      633.34      666.54     10.25 o 
   8   2   6      243.61      256.55      9.28 o 
   9   2   6     1862.53     1835.89     45.25 o 
  10   2   6      342.19      363.44     15.22 o 
  11   2   6      441.57      397.65     16.40 o 
  12   2   6      508.98      508.41     23.56 o 
  13   2   6      121.69      138.39     11.69 o 
  14   2   6      164.25      171.36     13.14 o 
  15   2   6       32.31       52.13     17.63 o 
  16   2   6      223.66      225.88     19.60 o 
  17   2   6      122.44      123.91     20.62 o 
  18   2   6        7.87       24.80     13.60 o 
 -21   3   6       12.00       40.79     19.01 o 
 -20   3   6       22.53       50.15     16.91 o 
 -19   3   6      208.66      201.74     16.44 o 
 -18   3   6      788.89      770.48     22.55 o 
 -17   3   6      102.69      111.40     12.90 o 
 -16   3   6      254.19      248.03     10.42 o 
 -15   3   6     1171.71     1141.36     33.90 o 
 -14   3   6      145.93      170.93      7.11 o 
 -13   3   6      122.77      115.86      9.62 o 
 -12   3   6     2002.61     1844.18     11.78 o 
 -11   3   6      503.54      489.75     12.17 o 
 -10   3   6     3353.64     3281.05     89.35 o 
  -9   3   6     1212.96     1056.49     17.16 o 
  -8   3   6        0.55        5.52      4.57 o 
  -7   3   6      195.85      248.61      8.12 o 
  -6   3   6     1050.75     1028.57     18.08 o 
  -5   3   6     5469.59     6003.67     81.01 o 
  -4   3   6     1842.69     2065.52     28.14 o 
  -3   3   6     1938.86     2054.32     21.40 o 
  -2   3   6      891.62      887.93     30.88 o 
  -1   3   6        5.34        8.62      9.19 o 
   0   3   6     1154.86     1299.81      9.99 o 
   1   3   6      480.78      363.00     14.22 o 
   2   3   6      578.76      708.25     10.74 o 
   3   3   6      352.17      346.73      6.43 o 
   4   3   6      356.74      288.88      9.91 o 
   5   3   6      162.46      160.30      6.40 o 
   6   3   6     2150.49     2128.39     25.39 o 
   7   3   6     4378.91     4383.99     71.25 o 
   8   3   6      718.71      660.44      8.38 o 
   9   3   6      575.98      584.69     19.18 o 
  10   3   6     1593.72     1486.96     19.18 o 
  11   3   6      793.35      789.00     19.03 o 
  12   3   6      224.45      221.71     12.30 o 
  13   3   6      252.64      264.82     15.84 o 
  14   3   6       76.56       87.30     16.44 o 
  15   3   6       51.86       59.76     12.42 o 
  16   3   6      377.94      386.66     16.91 o 
  17   3   6        4.66       28.76     16.44 o 
 -20   4   6      772.80      725.89     20.35 o 
 -19   4   6      264.23      246.37     18.24 o 
 -18   4   6       29.48       39.23     14.60 o 
 -17   4   6      524.35      494.90     12.64 o 
 -16   4   6      584.88      536.53     23.65 o 
 -15   4   6        6.05       19.33     10.98 o 
 -14   4   6      616.55      565.71     23.05 o 
 -13   4   6       59.25       88.62      8.55 o 
 -12   4   6       95.29       89.66      8.29 o 
 -11   4   6     1069.75      959.31     27.05 o 
 -10   4   6      387.73      393.67     10.16 o 
  -9   4   6     1764.90     1803.12     18.59 o 
  -8   4   6      392.66      416.12      7.93 o 
  -7   4   6     3133.01     3148.37     37.31 o 
  -6   4   6      316.36      309.17      6.87 o 
  -5   4   6      416.51      449.67      9.25 o 
  -4   4   6      400.60      364.00      9.02 o 
  -3   4   6      487.83      498.79      7.02 o 
  -2   4   6       84.88       82.00      5.31 o 
  -1   4   6     6028.87     6047.04     70.38 o 
   0   4   6        6.56       12.08      4.86 o 
   1   4   6      874.34      967.70     10.65 o 
   2   4   6      138.38      173.84      6.08 o 
   3   4   6     2326.54     2187.42     58.75 o 
   4   4   6      154.71      158.24      8.62 o 
   5   4   6     3065.52     2887.92     55.54 o 
   6   4   6      846.23      782.28     13.87 o 
   7   4   6      142.33      123.93      7.33 o 
   8   4   6      535.46      502.65      9.14 o 
   9   4   6      773.84      754.39     25.68 o 
  10   4   6       15.01       22.30      7.18 o 
  11   4   6       18.26       29.64     13.37 o 
  12   4   6      189.75      204.44     15.51 o 
  13   4   6       54.28       65.59     15.31 o 
  14   4   6       19.60       25.57     10.76 o 
  15   4   6        0.03       23.31     11.52 o 
  16   4   6       37.31       57.48     14.87 o 
 -18   5   6      122.22      138.11     13.64 o 
 -17   5   6        0.02        5.61     11.77 o 
 -16   5   6        6.45        9.20     15.00 o 
 -15   5   6      675.02      676.36     12.88 o 
 -14   5   6      334.45      330.32     10.54 o 
 -13   5   6      535.52      554.22     15.74 o 
 -12   5   6     1696.73     1666.75     24.33 o 
 -11   5   6     1020.60      951.52     24.77 o 
 -10   5   6     1066.46      930.63     17.05 o 
  -9   5   6       80.81      103.88      7.28 o 
  -8   5   6       36.66       47.02      6.31 o 
  -7   5   6      313.61      299.46     14.34 o 
  -6   5   6      147.35      158.25      9.59 o 
  -5   5   6      609.04      606.43     16.92 o 
  -4   5   6      142.71      165.14      7.10 o 
  -3   5   6     1023.25      887.53      8.36 o 
  -2   5   6     2252.71     2487.31     36.49 o 
  -1   5   6       62.56       62.63     10.05 o 
   0   5   6       56.97       71.82     17.81 o 
   1   5   6     1714.08     1624.00     54.15 o 
   2   5   6      122.38      139.52      9.19 o 
   3   5   6      103.67       88.07      8.85 o 
   4   5   6      812.84      821.57     15.74 o 
   5   5   6      156.53      141.87      8.81 o 
   6   5   6      147.49      154.26      9.27 o 
   7   5   6      167.56      152.61      8.26 o 
   8   5   6       27.60       32.07      7.58 o 
   9   5   6       18.19       33.75      7.10 o 
  10   5   6      314.98      307.61     13.13 o 
  11   5   6       34.79       44.31     10.22 o 
  12   5   6        1.10       16.21     10.73 o 
  13   5   6       43.01       69.38     14.32 o 
  14   5   6      117.53      141.71     16.97 o 
  15   5   6        0.05       14.56     15.65 o 
 -17   6   6       20.51       46.05     15.86 o 
 -16   6   6      195.34      186.94     16.82 o 
 -15   6   6       12.45       33.50     14.45 o 
 -14   6   6       16.26       34.65     10.40 o 
 -13   6   6      479.65      438.64     15.88 o 
 -12   6   6      292.95      277.65     11.47 o 
 -11   6   6       70.11       74.41     10.36 o 
 -10   6   6       36.64       45.05     13.38 o 
  -9   6   6       16.47       12.03      8.11 o 
  -8   6   6       46.94       46.38      8.04 o 
  -7   6   6       36.78       53.25     11.93 o 
  -6   6   6      617.27      634.42     15.80 o 
  -5   6   6      164.10      159.47      9.44 o 
  -4   6   6      475.28      449.53      8.02 o 
  -3   6   6      561.38      469.42     24.42 o 
  -2   6   6       42.80       56.31     12.35 o 
  -1   6   6      423.88      433.51     17.52 o 
   0   6   6      637.88      634.32     40.22 o 
   1   6   6       25.10       32.46     15.51 o 
   2   6   6       69.82       65.75      9.08 o 
   3   6   6      136.52      158.63      9.83 o 
   4   6   6      305.08      314.80     17.67 o 
   5   6   6       64.76       51.13     10.48 o 
   6   6   6       25.70       28.22     12.59 o 
   7   6   6      440.96      415.73     17.74 o 
   8   6   6       59.45       66.55     14.59 o 
   9   6   6      138.16      145.62     13.43 o 
  10   6   6      342.00      333.13     14.15 o 
  11   6   6      139.21      142.65     10.49 o 
  12   6   6       55.26       81.60     13.96 o 
  13   6   6       58.32       66.80      8.60 o 
 -14   7   6       65.89       80.83     11.85 o 
 -13   7   6       25.86       36.80     16.14 o 
 -12   7   6      562.03      480.99     25.87 o 
 -11   7   6      331.83      325.78     17.78 o 
 -10   7   6      137.63      139.07     13.00 o 
  -9   7   6      280.30      254.36     13.50 o 
  -8   7   6      594.26      619.46     31.60 o 
  -7   7   6      106.05       95.46      9.49 o 
  -6   7   6       98.10       88.61      8.43 o 
  -5   7   6        8.48       30.57      7.28 o 
  -4   7   6     1184.75     1104.03     37.63 o 
  -3   7   6       35.02       43.38     16.95 o 
  -2   7   6      427.80      430.64     41.08 o 
  -1   7   6       62.40       63.49     20.11 o 
   0   7   6        2.46        9.48     17.52 o 
   1   7   6      171.10      159.44     20.11 o 
   2   7   6      943.87      941.14     35.34 o 
   3   7   6      214.22      237.05     12.50 o 
   4   7   6      451.83      453.09     13.17 o 
   5   7   6       70.79      102.26     14.36 o 
   6   7   6      360.41      380.12     23.25 o 
   7   7   6       82.80       95.04     12.97 o 
   8   7   6      233.59      258.50     13.60 o 
   9   7   6      217.20      211.98     10.76 o 
  10   7   6       19.72       49.61     10.07 o 
  11   7   6      214.56      186.53     11.73 o 
 -11   8   6       13.01       30.66     13.73 o 
 -10   8   6      237.92      246.08     21.04 o 
  -9   8   6        5.51       16.68     10.15 o 
  -8   8   6        6.98       32.23     17.67 o 
  -7   8   6       20.30       37.86      9.23 o 
  -6   8   6      206.09      201.10     10.34 o 
  -4   8   6       95.15      116.92     13.22 o 
  -3   8   6        0.51       13.50     30.45 o 
  -2   8   6      301.33      308.83     38.21 o 
  -1   8   6        0.79       22.41     26.72 o 
   0   8   6      601.63      582.90     26.43 o 
   1   8   6       68.54       81.01     22.41 o 
   2   8   6       52.03       67.51     27.87 o 
   3   8   6       77.18       72.11     16.38 o 
   4   8   6        0.85       16.66     17.81 o 
   5   8   6      158.66      167.43     14.93 o 
   6   8   6      274.67      320.82     26.29 o 
   7   8   6       13.11       33.27     17.11 o 
  -4   9   6      121.11      122.96     20.68 o 
  -3   9   6       74.85       79.58     27.00 o 
  -2   9   6        3.82       13.50     15.23 o 
  -1   9   6       76.00       91.07     19.25 o 
   0   9   6       15.43       29.02     13.79 o 
   1   9   6       29.85       42.81     26.14 o 
 -22   1   7       22.97       39.57     15.31 o 
 -21   1   7        4.62       21.18     10.34 o 
 -20   1   7       49.66       59.25     13.30 o 
 -19   1   7        3.13       31.31     16.25 o 
 -18   1   7        9.54       21.48      9.44 o 
 -17   1   7        0.89       19.52     10.97 o 
 -16   1   7      219.70      203.56     11.73 o 
 -15   1   7      485.50      498.85     18.57 o 
 -14   1   7      639.94      709.65     15.36 o 
 -13   1   7     1003.09      917.15     21.26 o 
 -12   1   7      931.15      983.57     12.58 o 
 -11   1   7      124.95      140.06      7.00 o 
 -10   1   7       21.38       33.17      4.46 o 
  -9   1   7      141.65      152.19      7.70 o 
  -8   1   7      351.42      338.71      6.90 o 
  -7   1   7       56.08      113.35      4.83 o 
  -6   1   7     4544.07     4913.22     40.36 o 
  -5   1   7       44.98       26.54      3.65 o 
  -4   1   7        2.65       10.41      3.64 o 
  -3   1   7       17.25       22.12      3.51 o 
  -2   1   7     2045.99     2043.74     89.06 o 
  -1   1   7        1.79       14.31      4.46 o 
   0   1   7     2059.56     2070.08     40.79 o 
   1   1   7       80.33       78.72      4.46 o 
   2   1   7     2932.87     3282.80     39.83 o 
   3   1   7      219.72      213.75      7.39 o 
   4   1   7     2062.24     2190.27     21.09 o 
   5   1   7      851.53      943.29     24.99 o 
   6   1   7      113.22       84.14      5.35 o 
   7   1   7      127.49      114.92      9.88 o 
   8   1   7       29.32       45.11      7.25 o 
   9   1   7      199.37      179.95      9.41 o 
  10   1   7        1.32       23.33      8.79 o 
  11   1   7      171.55      177.14      9.08 o 
  12   1   7       24.69       39.03     13.98 o 
  13   1   7      270.90      253.05     14.01 o 
  14   1   7      206.36      180.88     14.50 o 
  15   1   7      116.38      102.53     15.86 o 
  16   1   7       62.48       84.22     14.92 o 
  17   1   7       10.17       34.57     17.22 o 
  18   1   7       36.65       73.48     11.87 o 
 -21   2   7      213.22      223.17     16.70 o 
 -20   2   7       76.64       75.75     14.22 o 
 -19   2   7       23.04       26.75     11.93 o 
 -18   2   7        0.41       15.38     16.23 o 
 -17   2   7      701.33      674.04     21.58 o 
 -16   2   7       91.30       97.04     10.94 o 
 -15   2   7       59.78       71.15     14.42 o 
 -14   2   7       32.88       54.43     10.25 o 
 -13   2   7      136.07      126.75      9.25 o 
 -12   2   7      644.24      620.96     30.74 o 
 -11   2   7      452.20      462.78     21.26 o 
 -10   2   7        0.07       12.75      5.18 o 
  -9   2   7      393.03      426.39      8.74 o 
  -8   2   7      652.47      598.01     17.67 o 
  -7   2   7        0.02        8.08      4.55 o 
  -6   2   7       19.00       54.76      4.41 o 
  -5   2   7        9.65       22.95      5.52 o 
  -4   2   7       42.38       60.12      4.60 o 
  -3   2   7     3771.53     4070.45    105.43 o 
  -2   2   7      859.35      773.47     11.06 o 
  -1   2   7      419.78      517.49     19.26 o 
   0   2   7     1630.14     1657.72     39.93 o 
   1   2   7      625.36      657.41     33.32 o 
   2   2   7      263.79      213.92      7.47 o 
   3   2   7      494.58      655.45     17.55 o 
   4   2   7     1140.42     1125.60     21.67 o 
   5   2   7     1146.02     1282.25     40.22 o 
   6   2   7       27.81       24.92      8.92 o 
   7   2   7      130.97      140.19      8.38 o 
   8   2   7      158.54      171.02      8.92 o 
   9   2   7        1.21       10.74      7.95 o 
  10   2   7      148.58      154.35     11.09 o 
  11   2   7     1274.78     1271.78     27.10 o 
  12   2   7       96.13      126.54     13.52 o 
  13   2   7       89.15      104.32     11.46 o 
  14   2   7       98.99       82.11     11.11 o 
  15   2   7      215.99      217.17     15.36 o 
  16   2   7      499.19      476.17     20.92 o 
  17   2   7      143.63      161.52     15.11 o 
 -21   3   7       98.79      113.02     16.33 o 
 -20   3   7       25.21       35.62     18.68 o 
 -19   3   7      711.26      710.82     30.15 o 
 -18   3   7        4.23       31.97     10.27 o 
 -17   3   7      162.84      173.37     11.38 o 
 -16   3   7       32.92       48.48     10.13 o 
 -15   3   7      101.15      109.72      9.13 o 
 -14   3   7       40.57       51.55     12.68 o 
 -13   3   7      324.18      302.57     10.46 o 
 -12   3   7       31.16       39.88      7.94 o 
 -11   3   7      351.46      370.11     13.09 o 
 -10   3   7       23.11       25.01      6.08 o 
  -9   3   7      109.62      140.61      8.93 o 
  -8   3   7       27.92       28.10      4.90 o 
  -7   3   7      451.18      446.87     12.19 o 
  -6   3   7     1152.94     1288.17     19.68 o 
  -5   3   7        0.14        3.87      4.65 o 
  -4   3   7      237.93      193.90      9.03 o 
  -3   3   7     1375.83     1366.12     29.30 o 
  -2   3   7     1008.84      996.23     29.16 o 
  -1   3   7       58.68       55.29      4.60 o 
   0   3   7      315.01      441.98     12.78 o 
   1   3   7      184.95      181.55      5.31 o 
   2   3   7      711.33      754.37     10.90 o 
   3   3   7       23.47       36.15      4.48 o 
   4   3   7      201.80      190.46      7.74 o 
   5   3   7       91.32      130.30      8.28 o 
   6   3   7       33.87       42.55      6.74 o 
   7   3   7      608.62      552.36     12.65 o 
   8   3   7     2484.46     2376.43     29.68 o 
   9   3   7       42.89       48.50      9.60 o 
  10   3   7     1166.41     1163.68     21.20 o 
  11   3   7      237.66      227.89     12.74 o 
  12   3   7       86.98      104.92     15.52 o 
  13   3   7      232.95      228.74     11.69 o 
  14   3   7       18.35       35.66     12.65 o 
  15   3   7      137.97      139.75     13.70 o 
  16   3   7       29.94       38.82     13.25 o 
 -20   4   7      741.11      701.56     30.67 o 
 -19   4   7        1.41       23.02     15.13 o 
 -18   4   7       48.43       55.65     16.45 o 
 -17   4   7        1.36       14.19     12.34 o 
 -16   4   7      290.36      276.64     12.15 o 
 -15   4   7       41.29       53.59     15.42 o 
 -14   4   7       10.12       16.40     11.93 o 
 -13   4   7       19.76       44.50      9.05 o 
 -12   4   7      103.83      103.12     10.87 o 
 -11   4   7       26.05       41.38      8.79 o 
 -10   4   7      644.57      560.01     14.52 o 
  -9   4   7       38.54       46.20      4.32 o 
  -8   4   7       16.20       18.32      6.19 o 
  -7   4   7      262.79      255.72      7.85 o 
  -6   4   7       64.66       70.68      8.06 o 
  -5   4   7      347.36      387.78      9.25 o 
  -4   4   7       41.68       60.01      7.28 o 
  -3   4   7     1253.59     1435.83     11.35 o 
  -2   4   7      444.65      512.80     18.39 o 
  -1   4   7      411.07      424.32     12.93 o 
   0   4   7        0.40        9.64      6.24 o 
   1   4   7      636.48      662.19      9.77 o 
   2   4   7      576.35      525.93     16.52 o 
   3   4   7     1008.75     1061.09     16.76 o 
   4   4   7      189.56      200.54      9.24 o 
   5   4   7     1085.91     1118.26     15.50 o 
   6   4   7        6.59       10.66      9.44 o 
   7   4   7      171.79      174.35      8.50 o 
   8   4   7      365.47      370.45     12.35 o 
   9   4   7     3648.94     3580.01     77.57 o 
  10   4   7      562.32      535.97     16.84 o 
  11   4   7       74.67       85.74      9.48 o 
  12   4   7        2.08        6.52     13.80 o 
  13   4   7      115.81      131.51     15.12 o 
  14   4   7        1.78       17.41     12.55 o 
  15   4   7      208.89      233.65     14.29 o 
  16   4   7        0.86       14.84     13.00 o 
 -18   5   7      269.28      251.43     17.97 o 
 -17   5   7       54.70       78.67     17.59 o 
 -16   5   7      140.06      148.94     13.53 o 
 -15   5   7       18.63       29.87     14.08 o 
 -14   5   7      112.34      117.15     13.32 o 
 -13   5   7      140.72      157.67      9.71 o 
 -12   5   7     1230.01     1239.59     23.47 o 
 -11   5   7     1414.15     1466.84     22.97 o 
 -10   5   7       58.35      109.25     11.37 o 
  -9   5   7      537.59      494.52      9.88 o 
  -8   5   7     1247.96     1239.03     18.63 o 
  -7   5   7     1207.20     1167.97     53.43 o 
  -6   5   7      710.64      657.49     18.36 o 
  -5   5   7     2359.73     2239.20     22.11 o 
  -4   5   7       11.55       14.53      4.46 o 
  -3   5   7      190.20      183.07      7.04 o 
  -2   5   7        1.75        8.04     11.78 o 
  -1   5   7      575.86      564.51     25.28 o 
   0   5   7     1307.73     1342.48     37.06 o 
   1   5   7      974.77      919.81     42.66 o 
   2   5   7        2.89        8.91     13.50 o 
   3   5   7      214.61      205.92     22.41 o 
   4   5   7       71.20       70.66      7.91 o 
   5   5   7      394.67      383.61     11.24 o 
   6   5   7       65.41       50.63     14.76 o 
   7   5   7      238.38      237.52     10.35 o 
   8   5   7        1.37       13.36      8.31 o 
   9   5   7       26.20       40.46     14.01 o 
  10   5   7       62.12       51.20     11.20 o 
  11   5   7      464.07      426.67     16.38 o 
  12   5   7      206.44      189.33     12.43 o 
  13   5   7      138.58      152.61     11.78 o 
  14   5   7      171.24      157.66     15.42 o 
 -17   6   7        7.45       19.25     11.53 o 
 -16   6   7      525.06      566.99     24.32 o 
 -15   6   7      278.33      252.14     18.38 o 
 -14   6   7      519.35      502.64     17.03 o 
 -13   6   7       95.30      109.03     11.00 o 
 -12   6   7     1020.25      971.59     23.25 o 
 -11   6   7      111.55      114.93      9.90 o 
 -10   6   7     1234.28     1155.65     25.06 o 
  -9   6   7       19.26       35.71     12.59 o 
  -8   6   7        3.38       19.37      5.17 o 
  -7   6   7     1747.40     1654.40     68.66 o 
  -6   6   7       35.23       37.77      8.79 o 
  -5   6   7      170.03      176.94      6.75 o 
  -4   6   7       13.88       25.55      5.40 o 
  -3   6   7     1366.03     1163.21     44.82 o 
  -2   6   7       51.00       52.86     16.09 o 
  -1   6   7      212.95      200.81     28.73 o 
   0   6   7       27.45       22.41     16.09 o 
   1   6   7      345.40      328.65     31.89 o 
   2   6   7       27.82       46.08      9.83 o 
   3   6   7     1310.75     1263.22     18.39 o 
   4   6   7      474.08      471.48     12.74 o 
   5   6   7      119.03      151.57     10.28 o 
   6   6   7        6.88       14.91      9.90 o 
   7   6   7       17.34       29.36     16.51 o 
   8   6   7        1.39       16.19     12.46 o 
   9   6   7      358.53      350.13     20.48 o 
  10   6   7        9.14       18.79     12.72 o 
  11   6   7       10.17       15.80     12.05 o 
  12   6   7      167.74      157.92     15.22 o 
 -14   7   7        0.73       27.19     10.57 o 
 -13   7   7      218.54      194.76     16.73 o 
 -12   7   7      222.83      232.75     30.56 o 
 -11   7   7      118.87      143.21     14.97 o 
 -10   7   7        0.35       18.53     14.60 o 
  -9   7   7     1032.01      974.66     17.47 o 
  -8   7   7      237.32      218.26      9.02 o 
  -7   7   7        1.21       29.30     15.51 o 
  -6   7   7       38.40       40.21      7.96 o 
  -5   7   7      639.63      587.50     14.36 o 
  -4   7   7      741.81      674.83     32.46 o 
  -3   7   7        5.99       24.13     13.79 o 
  -2   7   7      100.83      115.20     28.15 o 
  -1   7   7       91.99       90.21     27.00 o 
   0   7   7      106.48      116.64     17.52 o 
   1   7   7      100.00      105.72     19.54 o 
   2   7   7       40.07       63.78     19.82 o 
   3   7   7       71.10      101.71     13.93 o 
   4   7   7       29.28       54.35     11.00 o 
   5   7   7       58.14       74.69     24.42 o 
   6   7   7      354.26      394.60     13.87 o 
   7   7   7      307.71      341.73     14.21 o 
   8   7   7       27.52       44.41     14.21 o 
   9   7   7        2.29       13.24     10.56 o 
  10   7   7       75.41      104.92     29.30 o 
 -11   8   7      371.62      366.00     15.78 o 
 -10   8   7       72.98       93.29     12.37 o 
  -9   8   7      445.25      475.26     10.02 o 
  -8   8   7      400.65      378.00     29.59 o 
  -7   8   7        3.88       14.33      9.13 o 
  -6   8   7      399.65      357.09     18.67 o 
  -5   8   7      340.74      350.77     32.75 o 
  -4   8   7      289.12      254.25     14.08 o 
  -3   8   7       33.34       46.54     18.10 o 
  -2   8   7      339.59      328.08     18.96 o 
  -1   8   7        7.33       32.18     16.09 o 
   0   8   7       11.93       25.57     21.83 o 
   1   8   7      191.40      219.77     22.12 o 
   2   8   7      663.47      658.46     38.50 o 
   3   8   7      272.31      271.77     35.62 o 
   4   8   7      609.42      549.00     39.36 o 
   5   8   7      669.08      692.84     37.63 o 
   6   8   7        9.16       37.48     12.97 o 
   7   8   7        0.31       34.10     13.66 o 
 -22   0   8       12.79       23.56     18.10 o 
 -21   0   8       41.41       56.02     14.36 o 
 -20   0   8       17.10       46.83     20.97 o 
 -19   0   8      667.08      587.50     15.51 o 
 -18   0   8       25.41       31.89     16.95 o 
 -17   0   8       45.88       46.54     23.84 o 
 -16   0   8      772.34      739.47     13.79 o 
 -15   0   8      442.51      392.14     11.78 o 
 -14   0   8     2080.08     2185.66     27.00 o 
 -13   0   8      281.58      294.47     14.94 o 
 -12   0   8      616.80      577.44     23.56 o 
 -11   0   8      102.69       75.27     13.22 o 
 -10   0   8     1682.67     1703.88     26.43 o 
  -9   0   8     2664.53     3032.57     26.14 o 
  -8   0   8      686.94      675.98     16.38 o 
  -7   0   8     3328.93     3279.64     38.50 o 
  -6   0   8    11545.77    12994.72    198.80 o 
  -5   0   8      387.46      287.86      6.89 o 
  -4   0   8    12051.42    13159.33     38.50 o 
  -3   0   8     5126.58     5735.91     31.60 o 
  -2   0   8     1593.92     1760.48     33.04 o 
  -1   0   8       13.91       33.32      5.46 o 
   0   0   8       71.63       58.61      6.32 o 
   1   0   8      179.61      200.24      6.32 o 
   2   0   8      167.20      162.60      7.47 o 
   3   0   8     2622.79     2745.86     27.00 o 
   4   0   8     3050.65     3136.57     60.33 o 
   5   0   8      492.38      470.00     23.27 o 
   6   0   8      341.57      352.21     20.40 o 
   7   0   8      307.44      344.74     12.07 o 
   8   0   8     2770.76     2439.33     33.32 o 
   9   0   8      103.63      105.72     20.11 o 
  10   0   8     2162.05     2077.06     45.68 o 
  11   0   8      119.34      117.21     18.96 o 
  12   0   8        3.02       17.24     18.96 o 
  13   0   8       45.42       60.62     17.52 o 
  14   0   8      367.74      366.00     36.20 o 
  15   0   8      103.61      111.18     24.13 o 
  16   0   8      144.89      160.88     22.41 o 
  17   0   8       47.16       54.58     25.86 o 
 -22   1   8        1.54       18.67     14.97 o 
 -21   1   8       70.11       97.45     17.26 o 
 -20   1   8      126.10      128.36     16.21 o 
 -19   1   8      174.41      174.69     19.74 o 
 -18   1   8      193.02      225.25     11.68 o 
 -17   1   8        1.44       21.16     14.06 o 
 -16   1   8        4.81       21.33     11.42 o 
 -15   1   8       69.35       83.93      7.40 o 
 -14   1   8     1616.72     1598.18     18.81 o 
 -13   1   8     3455.67     3453.62     53.15 o 
 -12   1   8      470.87      463.71     13.36 o 
 -11   1   8      118.74      130.75      7.04 o 
 -10   1   8      245.22      256.48      7.04 o 
  -9   1   8      603.14      579.73     13.50 o 
  -8   1   8       52.61       63.72      5.31 o 
  -7   1   8       50.67       63.16      4.95 o 
  -6   1   8      700.01      615.20     24.42 o 
  -5   1   8     7047.37     7454.60     97.40 o 
  -4   1   8     1276.79     1331.59     10.77 o 
  -3   1   8      191.79      147.06      5.85 o 
  -2   1   8       22.50       14.18      3.84 o 
  -1   1   8      237.28      249.42     11.78 o 
   0   1   8     1451.17     1421.97     22.94 o 
   1   1   8       68.25      122.08      6.07 o 
   2   1   8        0.14        5.29      3.35 o 
   3   1   8       32.66       30.61      6.14 o 
   4   1   8        5.82        5.83      6.67 o 
   5   1   8      113.12      105.87      7.44 o 
   6   1   8     2986.53     2994.50     31.55 o 
   7   1   8       13.87       27.42      5.85 o 
   8   1   8      573.29      596.16     26.00 o 
   9   1   8      159.78      186.28     10.30 o 
  10   1   8      470.51      465.95     19.33 o 
  11   1   8       51.70       75.64     14.50 o 
  12   1   8      621.99      637.77     16.66 o 
  13   1   8      121.83      127.05     11.48 o 
  14   1   8       22.52       41.39     13.87 o 
  15   1   8       76.03      108.72     14.93 o 
  16   1   8      148.86      176.83     15.86 o 
  17   1   8        7.23       21.45     19.86 o 
 -21   2   8       78.91      100.03     17.06 o 
 -20   2   8       31.51       50.52     13.29 o 
 -19   2   8       34.32       37.83     10.77 o 
 -18   2   8      157.72      165.37     17.94 o 
 -17   2   8      165.19      191.20     10.96 o 
 -16   2   8     2257.02     2098.97     39.65 o 
 -15   2   8      128.05      138.72     12.52 o 
 -14   2   8     1509.29     1349.72     30.45 o 
 -13   2   8      306.56      301.82     21.98 o 
 -12   2   8     4373.40     4238.54     44.35 o 
 -11   2   8       15.41       17.21      7.40 o 
 -10   2   8      873.15      919.44     17.06 o 
  -9   2   8       29.66       24.23      5.04 o 
  -8   2   8       23.12       14.35      4.36 o 
  -7   2   8      129.02      112.27      5.31 o 
  -6   2   8     8385.63     8648.25     56.09 o 
  -5   2   8      583.83      581.98      8.08 o 
  -4   2   8     1155.61     1300.12     15.68 o 
  -3   2   8      603.60      664.92     13.83 o 
  -2   2   8     2762.61     2628.88     21.69 o 
  -1   2   8        0.54       11.73      2.80 o 
   0   2   8     1257.27     1252.35     27.53 o 
   1   2   8      136.19      208.33     11.64 o 
   2   2   8      470.54      600.94     12.93 o 
   3   2   8      864.72      948.10     12.42 o 
   4   2   8     1258.92     1284.13     14.64 o 
   5   2   8      221.02      253.28      8.00 o 
   6   2   8       47.21       53.81      6.91 o 
   7   2   8      162.80      157.98     11.23 o 
   8   2   8     1164.47     1175.01     14.48 o 
   9   2   8     1171.94     1118.04     20.98 o 
  10   2   8       56.93       66.63     12.72 o 
  11   2   8      352.06      336.50     13.25 o 
  12   2   8       89.20       93.10     13.53 o 
  13   2   8     1140.25     1166.36     14.70 o 
  14   2   8      134.38      133.02     17.93 o 
  15   2   8        0.15       19.82     15.04 o 
  16   2   8        5.04       26.89     17.55 o 
  17   2   8      462.17      453.52     13.61 o 
 -21   3   8      254.12      277.56     16.80 o 
 -20   3   8      898.05      877.28     25.96 o 
 -19   3   8       79.70       80.00     11.78 o 
 -18   3   8      934.20      884.83     19.91 o 
 -17   3   8      109.04      119.03     13.30 o 
 -16   3   8      482.43      494.85     14.34 o 
 -15   3   8      171.49      171.02      9.13 o 
 -14   3   8     2278.69     2126.46     47.40 o 
 -13   3   8       14.03        9.10      7.36 o 
 -12   3   8      828.96      758.97     29.59 o 
 -11   3   8       25.45       41.75      7.17 o 
 -10   3   8      294.66      294.26      9.20 o 
  -9   3   8        1.28       10.02      7.31 o 
  -8   3   8      886.49      834.27     12.80 o 
  -7   3   8     1502.05     1398.38     30.02 o 
  -6   3   8      601.37      699.68      8.94 o 
  -5   3   8     1297.61     1245.67     17.67 o 
  -4   3   8     2815.91     2974.98     82.59 o 
  -3   3   8       36.60       35.23      7.44 o 
  -2   3   8     2582.75     2630.81     19.45 o 
  -1   3   8     1684.13     1667.05     19.51 o 
   0   3   8       11.17       24.34      8.46 o 
   1   3   8     2008.70     1969.34     46.83 o 
   2   3   8      809.40      834.37     31.31 o 
   3   3   8      265.48      235.65      9.77 o 
   4   3   8      633.03      691.81     18.53 o 
   5   3   8     4361.75     4322.84     63.61 o 
   6   3   8       64.35       64.56      6.28 o 
   7   3   8      965.61     1003.28     25.42 o 
   8   3   8     2414.11     2367.27     57.60 o 
   9   3   8      865.02      836.25     18.99 o 
  10   3   8      402.91      404.71     16.38 o 
  11   3   8      640.50      605.37     20.27 o 
  12   3   8      832.27      830.16     18.36 o 
  13   3   8        5.23       12.22     12.36 o 
  14   3   8       20.26       35.38     15.22 o 
  15   3   8      306.44      317.78     18.65 o 
  16   3   8        4.47       14.41     11.16 o 
 -20   4   8        3.80        5.59     13.28 o 
 -19   4   8       32.56       44.60     14.56 o 
 -18   4   8      681.50      663.47     21.53 o 
 -17   4   8        8.97        7.05     14.79 o 
 -16   4   8      826.77      804.17     19.25 o 
 -15   4   8        0.06       18.21     10.90 o 
 -14   4   8        6.06       29.68      8.83 o 
 -13   4   8      110.63      111.16      9.11 o 
 -12   4   8      313.17      318.31     13.60 o 
 -11   4   8      324.38      323.52     11.67 o 
 -10   4   8     2601.17     2566.84     29.83 o 
  -9   4   8     1543.87     1552.27     37.06 o 
  -8   4   8      199.44      207.21      9.23 o 
  -7   4   8       39.91       42.89      5.85 o 
  -6   4   8     1418.95     1464.13     24.82 o 
  -5   4   8      513.60      517.16     16.01 o 
  -4   4   8     1656.35     1646.07     48.12 o 
  -3   4   8      684.91      618.52      7.26 o 
  -2   4   8      422.38      447.59      8.62 o 
  -1   4   8        0.95        5.17     12.07 o 
   0   4   8     4773.78     4791.14    162.46 o 
   1   4   8      487.98      389.08     17.38 o 
   2   4   8       55.33       66.39     10.13 o 
   3   4   8      755.44      726.15     26.86 o 
   4   4   8      279.09      300.98     11.24 o 
   5   4   8      287.90      271.11      9.67 o 
   6   4   8       23.86       25.93      9.63 o 
   7   4   8      802.86      768.20     16.68 o 
   8   4   8       50.79       48.96      9.95 o 
   9   4   8      189.40      178.89     13.48 o 
  10   4   8        0.66       14.05      9.63 o 
  11   4   8      118.77      116.45     19.10 o 
  12   4   8      212.77      217.47     17.09 o 
  13   4   8      345.93      363.00     22.41 o 
  14   4   8      213.72      204.11     17.92 o 
  15   4   8      171.78      180.34     17.80 o 
 -18   5   8      219.49      232.24     21.88 o 
 -17   5   8        6.72       18.75     13.49 o 
 -16   5   8      278.32      286.94     15.03 o 
 -15   5   8       43.67       60.90     11.07 o 
 -14   5   8      949.19      890.31     21.05 o 
 -13   5   8      193.78      193.19     16.08 o 
 -12   5   8        3.33       11.02      7.60 o 
 -11   5   8     1463.24     1441.36     30.63 o 
 -10   5   8       67.22       79.43      9.85 o 
  -9   5   8       73.92       67.16      8.13 o 
  -8   5   8      190.22      222.45     13.73 o 
  -7   5   8       22.67       23.33      6.96 o 
  -6   5   8      110.52      128.36     10.59 o 
  -5   5   8      462.73      457.52      7.52 o 
  -4   5   8      152.01      130.96     12.35 o 
  -3   5   8      988.77     1035.08     13.79 o 
  -2   5   8        5.52       10.05     23.27 o 
  -1   5   8        2.13        5.46     11.78 o 
   0   5   8        2.08       13.50     17.24 o 
   1   5   8      484.58      470.04     20.68 o 
   2   5   8        0.36       14.61      8.34 o 
   3   5   8      303.45      271.97      9.93 o 
   4   5   8      111.06      101.10     11.46 o 
   5   5   8      525.58      488.43     18.10 o 
   6   5   8       84.16       79.58      9.28 o 
   7   5   8       57.34       65.21     11.18 o 
   8   5   8       16.27       30.55      7.51 o 
   9   5   8      431.94      425.28     15.80 o 
  10   5   8       84.52       65.18     13.04 o 
  11   5   8      391.93      382.43     12.46 o 
  12   5   8      258.87      237.91     14.39 o 
  13   5   8       59.38       69.08      9.65 o 
  14   5   8        2.68       22.11     15.03 o 
 -17   6   8      357.03      364.71     19.66 o 
 -16   6   8       46.41       62.48     15.70 o 
 -15   6   8       19.90       43.35     11.69 o 
 -14   6   8       50.59       62.65     12.12 o 
 -13   6   8       31.64       34.94      9.20 o 
 -12   6   8      234.64      220.46     14.56 o 
 -11   6   8      153.21      144.79      8.76 o 
 -10   6   8      425.62      397.71     19.88 o 
  -9   6   8        4.34       10.55      9.44 o 
  -8   6   8      232.22      225.56     10.59 o 
  -7   6   8      526.43      526.63     16.60 o 
  -6   6   8        0.39        8.72      7.80 o 
  -5   6   8      182.49      196.32      6.65 o 
  -4   6   8        2.98        7.47     11.78 o 
  -3   6   8        4.89       20.68     11.20 o 
  -2   6   8      274.88      248.50     29.59 o 
  -1   6   8     1323.60     1306.57     53.72 o 
   0   6   8        1.56       10.92     20.11 o 
   1   6   8      629.29      648.11     37.63 o 
   2   6   8      942.40      951.90     15.15 o 
   3   6   8       96.96       95.25     10.46 o 
   4   6   8      110.99      141.04     17.81 o 
   5   6   8       14.52       20.25     11.47 o 
   6   6   8       18.96       24.66     18.36 o 
   7   6   8        0.24        7.47      8.96 o 
   8   6   8      298.38      272.90     16.48 o 
   9   6   8      210.54      206.00     14.83 o 
  10   6   8       38.79       58.07     11.48 o 
  11   6   8       10.50       34.19     11.69 o 
  12   6   8       39.12       60.36     20.97 o 
 -14   7   8       58.99       79.53     12.13 o 
 -13   7   8      397.18      395.09     19.55 o 
 -12   7   8       32.26       46.67     14.29 o 
 -11   7   8       21.89       47.17     17.59 o 
 -10   7   8      150.68      159.38     13.16 o 
  -9   7   8      952.20      984.36     17.18 o 
  -8   7   8      219.96      247.36     11.95 o 
  -7   7   8       21.59       36.28      6.78 o 
  -6   7   8      206.40      214.72      9.27 o 
  -5   7   8        8.05       17.81      9.48 o 
  -4   7   8        2.97        5.17      9.48 o 
  -3   7   8     1112.35     1032.21     24.42 o 
  -2   7   8        6.70        9.77     19.82 o 
  -1   7   8      150.22      144.79     21.26 o 
   0   7   8      160.31      163.18     23.56 o 
   1   7   8      171.42      167.77     37.92 o 
   2   7   8       77.51       75.56     20.97 o 
   3   7   8      240.02      232.41     24.71 o 
   4   7   8      954.84      893.17     30.74 o 
   5   7   8        4.61       25.40     12.93 o 
   6   7   8      111.65       93.35     14.48 o 
   7   7   8       14.39       41.37     24.99 o 
   8   7   8       91.22      105.56     15.80 o 
   9   7   8       56.45      100.59     20.54 o 
 -10   8   8        4.17       21.59     11.37 o 
  -9   8   8      202.15      181.67      9.02 o 
  -8   8   8      139.95      145.65     11.49 o 
  -7   8   8      164.92      177.83     11.49 o 
  -6   8   8      126.08      124.68     19.54 o 
  -5   8   8      298.51      312.57     18.39 o 
  -4   8   8       89.90      112.33     20.40 o 
  -3   8   8       92.96       88.77     20.68 o 
  -2   8   8       75.85       71.82     23.27 o 
  -1   8   8      107.57       94.80     22.98 o 
   0   8   8       26.82       32.46     24.71 o 
   1   8   8       31.68       42.81     22.41 o 
   2   8   8       30.31       31.03     22.98 o 
   3   8   8       23.43       23.27     22.41 o 
   4   8   8       17.52       39.36     20.97 o 
   5   8   8        2.50       39.60     14.86 o 
   6   8   8       55.26       63.10     15.42 o 
 -22   1   9        0.76       17.16     16.00 o 
 -21   1   9       78.89       91.56     15.31 o 
 -20   1   9       49.13       52.69     10.26 o 
 -19   1   9      246.53      234.84     11.94 o 
 -18   1   9        9.90       21.97      8.43 o 
 -17   1   9      898.00      815.60     16.60 o 
 -16   1   9       16.03       23.46     10.13 o 
 -15   1   9      775.33      705.60     14.31 o 
 -14   1   9     1452.37     1409.19     30.74 o 
 -13   1   9      751.19      765.26     15.89 o 
 -12   1   9       33.84       43.32      6.70 o 
 -11   1   9      114.68      122.65      8.59 o 
 -10   1   9       49.90       59.64      6.65 o 
  -9   1   9       54.44       87.01      8.06 o 
  -8   1   9       17.74       25.79      5.23 o 
  -7   1   9       20.10       18.92      4.57 o 
  -6   1   9      318.28      363.70      5.56 o 
  -5   1   9        1.18        4.26      6.24 o 
  -4   1   9      219.32      240.10      9.48 o 
  -3   1   9     2259.57     2448.55     22.75 o 
  -2   1   9      922.47     1006.39     25.57 o 
  -1   1   9      654.45      715.07     16.95 o 
   0   1   9      657.93      750.35     13.67 o 
   1   1   9      315.43      324.82      5.47 o 
   2   1   9      206.46      182.32      6.89 o 
   3   1   9     1264.19     1317.14     13.12 o 
   4   1   9      218.02      208.93      5.79 o 
   5   1   9      177.44      176.74      7.43 o 
   6   1   9      548.98      510.41     18.77 o 
   7   1   9      844.66      804.74     31.75 o 
   8   1   9      970.89      902.80     21.02 o 
   9   1   9     1042.52      991.84     20.94 o 
  10   1   9      293.57      291.51     13.29 o 
  11   1   9      190.15      173.26     14.14 o 
  12   1   9       30.85       41.33     12.81 o 
  13   1   9        1.19       14.52     12.58 o 
  14   1   9      451.16      446.39     22.45 o 
  15   1   9       80.03       84.08     16.08 o 
  16   1   9      148.54      142.17     18.88 o 
 -21   2   9       20.06       39.77     14.43 o 
 -20   2   9      181.05      189.69     12.98 o 
 -19   2   9       60.32       75.92     13.07 o 
 -18   2   9        0.06       11.89     12.43 o 
 -17   2   9      492.46      484.04     19.39 o 
 -16   2   9      119.02      127.25     11.25 o 
 -15   2   9      650.24      609.89     13.57 o 
 -14   2   9       42.03       42.85      8.48 o 
 -13   2   9       10.22       17.03     10.63 o 
 -12   2   9     3052.44     2943.45     27.52 o 
 -11   2   9     1066.13     1000.00     33.90 o 
 -10   2   9       13.40       23.50      5.68 o 
  -9   2   9       13.79       28.45      5.91 o 
  -8   2   9     1935.72     1905.03     14.93 o 
  -7   2   9      502.68      437.51     11.62 o 
  -6   2   9      999.54      914.29     25.86 o 
  -5   2   9     1109.29     1086.69     14.23 o 
  -4   2   9      651.13      744.63      9.69 o 
  -3   2   9      275.47      260.89      5.23 o 
  -2   2   9        8.96       12.27      2.77 o 
  -1   2   9     1439.73     1341.80     12.05 o 
   0   2   9      262.40      230.03      5.78 o 
   1   2   9      311.02      357.25     10.05 o 
   2   2   9      103.28       59.45      6.90 o 
   3   2   9       97.24      114.16      6.17 o 
   4   2   9      199.05      182.47      9.40 o 
   5   2   9      180.91      189.09      5.59 o 
   6   2   9     1155.71     1177.13     27.58 o 
   7   2   9      225.76      213.79     10.34 o 
   8   2   9      121.71      146.40      8.70 o 
   9   2   9       28.53       43.47     10.68 o 
  10   2   9      110.04      112.71      9.14 o 
  11   2   9      397.47      400.75     12.81 o 
  12   2   9      815.15      805.83     17.11 o 
  13   2   9        0.18       20.09     14.83 o 
  14   2   9       10.75       29.32     14.52 o 
  15   2   9       52.71       59.94     17.30 o 
  16   2   9       13.11       31.91     13.96 o 
 -21   3   9       87.42      102.29     19.65 o 
 -20   3   9      110.09      136.48     19.88 o 
 -19   3   9       91.48       82.79     14.75 o 
 -18   3   9      296.77      294.34     18.55 o 
 -17   3   9        0.02        8.93     12.59 o 
 -16   3   9       24.73       38.79     12.59 o 
 -15   3   9      166.77      194.54     10.06 o 
 -14   3   9      193.57      190.82     11.45 o 
 -13   3   9       44.90       44.96      8.48 o 
 -12   3   9      535.26      511.11     14.80 o 
 -11   3   9      105.77      111.74      9.41 o 
 -10   3   9       87.17       89.64      6.86 o 
  -9   3   9     1929.32     1946.50     31.17 o 
  -8   3   9        3.79       12.15      6.02 o 
  -7   3   9      829.76      872.61     27.87 o 
  -6   3   9        1.31        5.82      5.85 o 
  -5   3   9       12.07       12.52      7.10 o 
  -4   3   9      305.38      291.08     10.49 o 
  -3   3   9      502.57      444.08     10.77 o 
  -2   3   9      452.38      418.66      7.37 o 
  -1   3   9        0.78       12.05      3.36 o 
   0   3   9      155.57      147.34      6.05 o 
   1   3   9      570.22      508.40     11.12 o 
   2   3   9      254.36      272.32      8.08 o 
   3   3   9      789.91      713.08     10.07 o 
   4   3   9     1063.95     1098.34     39.21 o 
   5   3   9        2.89       16.77      6.65 o 
   6   3   9      615.75      589.33     14.15 o 
   7   3   9       15.65       29.00      7.77 o 
   8   3   9      261.38      289.41     14.32 o 
   9   3   9      142.95      161.58      9.46 o 
  10   3   9       92.50       82.87     14.68 o 
  11   3   9      812.30      737.58     19.88 o 
  12   3   9      158.54      160.08     12.22 o 
  13   3   9        2.73       16.73     14.65 o 
  14   3   9      221.18      220.46     14.75 o 
  15   3   9       33.99       58.79     18.79 o 
 -20   4   9       10.62       34.56     16.40 o 
 -19   4   9      569.06      564.68     30.74 o 
 -18   4   9       82.99       84.81     17.01 o 
 -17   4   9      130.74      136.28     19.95 o 
 -16   4   9        0.15       23.80     15.43 o 
 -15   4   9      354.37      362.26     14.06 o 
 -14   4   9      207.94      218.38     13.16 o 
 -13   4   9       71.29       84.38      9.14 o 
 -12   4   9      375.83      335.23      9.52 o 
 -11   4   9      462.40      422.45     12.90 o 
 -10   4   9     1088.39     1080.75     23.04 o 
  -9   4   9      484.83      495.21     13.79 o 
  -8   4   9     2537.70     2555.40     69.81 o 
  -7   4   9       68.94       67.47      9.99 o 
  -6   4   9      250.92      262.81     15.42 o 
  -5   4   9       28.09       26.32      8.73 o 
  -4   4   9      208.67      205.97      5.42 o 
  -3   4   9       31.97       32.46      8.33 o 
  -2   4   9     2106.03     2168.71     28.44 o 
  -1   4   9      599.96      585.77     21.83 o 
   0   4   9      298.29      348.19     22.98 o 
   1   4   9       80.50       88.77      9.25 o 
   2   4   9      942.81      959.00     28.48 o 
   3   4   9       15.91       18.17      5.96 o 
   4   4   9      774.11      831.05     23.84 o 
   5   4   9       23.27       31.40     10.88 o 
   6   4   9      228.60      239.96     11.73 o 
   7   4   9       10.88       17.73      6.38 o 
   8   4   9       14.43       22.25      9.83 o 
   9   4   9      260.91      212.68     15.12 o 
  10   4   9      798.82      769.76     19.07 o 
  11   4   9      250.10      245.22     14.36 o 
  12   4   9      163.96      172.89     16.69 o 
  13   4   9      182.14      184.59     16.95 o 
  14   4   9        5.62       39.39     13.91 o 
 -18   5   9        3.42       29.75     13.11 o 
 -17   5   9      197.27      204.98     17.78 o 
 -16   5   9      465.83      437.08     15.71 o 
 -15   5   9       20.86       38.38     11.98 o 
 -14   5   9      470.44      491.46     15.28 o 
 -13   5   9       27.19       35.29      9.87 o 
 -12   5   9       69.60       74.92      8.56 o 
 -11   5   9      748.11      751.87     29.02 o 
 -10   5   9     2547.93     2561.95     51.85 o 
  -9   5   9        1.14       11.67      9.40 o 
  -8   5   9      457.87      422.75      8.53 o 
  -7   5   9      148.43      143.30     10.23 o 
  -6   5   9      239.22      225.30      9.48 o 
  -5   5   9        0.13       14.43     10.20 o 
  -4   5   9      538.67      474.54     19.10 o 
  -3   5   9       23.12       41.08     17.24 o 
  -2   5   9       53.47       66.65     10.05 o 
  -1   5   9       95.75       58.32      9.19 o 
   0   5   9      990.27      980.50     38.50 o 
   1   5   9     1397.95     1240.98     23.27 o 
   2   5   9      776.95      803.08     12.94 o 
   3   5   9      285.50      265.90     10.97 o 
   4   5   9        3.58       10.97      7.14 o 
   5   5   9       91.28      104.50     10.16 o 
   6   5   9      123.72      124.45     11.00 o 
   7   5   9       86.53       77.44      9.34 o 
   8   5   9      137.18      168.50     11.46 o 
   9   5   9       74.63       96.35     14.65 o 
  10   5   9      102.72       95.37     15.55 o 
  11   5   9      200.68      205.63     19.80 o 
  12   5   9      363.44      315.45     20.35 o 
  13   5   9      153.98      163.53     12.02 o 
 -16   6   9       46.79       55.60     15.95 o 
 -15   6   9       10.33       15.88     14.69 o 
 -14   6   9      109.12      107.36     18.38 o 
 -13   6   9      130.61      123.42     18.24 o 
 -12   6   9       16.43       20.81     11.87 o 
 -11   6   9      279.73      259.67     18.68 o 
 -10   6   9      154.55      147.54     12.22 o 
  -9   6   9       70.50       85.77     18.72 o 
  -8   6   9      192.13      239.36     10.75 o 
  -7   6   9       53.29       53.99     11.06 o 
  -6   6   9     1063.40      965.64     31.17 o 
  -5   6   9      508.13      406.28     21.26 o 
  -4   6   9       59.67       68.09      9.19 o 
  -3   6   9       57.64       35.91     13.50 o 
  -2   6   9     1107.41     1012.39     25.57 o 
  -1   6   9      546.68      498.15     22.41 o 
   0   6   9        0.14        5.17     19.25 o 
   1   6   9      479.89      411.68     30.45 o 
   2   6   9      188.69      216.22     12.07 o 
   3   6   9       64.69       76.86     10.56 o 
   4   6   9      756.41      771.75     23.12 o 
   5   6   9       85.70       83.97     12.11 o 
   6   6   9      647.10      633.47     27.29 o 
   7   6   9       66.16       94.99     16.09 o 
   8   6   9      308.05      366.93     40.65 o 
   9   6   9       67.63       94.36     12.70 o 
  10   6   9       91.89      108.63     11.29 o 
  11   6   9      537.45      602.95     28.58 o 
 -14   7   9      320.29      348.67     24.85 o 
 -13   7   9       25.93       48.70     11.90 o 
 -12   7   9       58.72       70.09     19.68 o 
 -11   7   9       91.79      123.04     11.40 o 
 -10   7   9      378.46      357.47     15.80 o 
  -9   7   9      254.29      284.20     12.59 o 
  -8   7   9      215.78      188.99      8.96 o 
  -7   7   9      186.07      183.62      8.24 o 
  -6   7   9      442.05      410.82     16.38 o 
  -5   7   9       30.64       40.51     13.79 o 
  -4   7   9      373.79      369.16     16.95 o 
  -3   7   9       45.05       47.40     15.80 o 
  -2   7   9        2.15        5.75     16.09 o 
  -1   7   9      242.91      217.76     18.96 o 
   0   7   9       34.09       43.95     23.27 o 
   1   7   9       59.76       58.32     25.57 o 
   2   7   9       80.89       81.88     24.13 o 
   3   7   9       95.68      106.30     24.99 o 
   4   7   9        6.34       21.55     24.13 o 
   5   7   9       85.23       98.83     13.39 o 
   6   7   9      116.79      128.78     13.31 o 
   7   7   9      144.02      172.69     13.94 o 
   8   7   9      167.74      185.05     13.20 o 
 -10   8   9      170.53      199.64     15.67 o 
  -9   8   9      172.19      185.92     10.52 o 
  -8   8   9       18.64       30.29     11.06 o 
  -7   8   9      981.86      961.54     29.02 o 
  -6   8   9        3.13       31.03     11.49 o 
  -5   8   9       67.52       77.85     17.52 o 
  -4   8   9        0.76       14.36     18.96 o 
  -3   8   9      336.85      315.15     32.18 o 
  -2   8   9       17.91       36.49     24.13 o 
  -1   8   9      508.40      499.59     43.95 o 
   0   8   9        6.70       31.60     17.81 o 
   1   8   9        3.34       11.20     23.27 o 
   2   8   9       31.04       47.11     20.68 o 
   3   8   9      403.08      419.43     36.49 o 
   4   8   9        7.17       20.11     23.27 o 
 -22   0  10       53.98       69.81     18.67 o 
 -21   0  10        1.51       18.10     16.09 o 
 -20   0  10      204.75      182.71     20.40 o 
 -19   0  10       97.04      107.73     16.95 o 
 -18   0  10      663.79      613.93     21.26 o 
 -17   0  10      110.31      122.38     17.52 o 
 -16   0  10     1163.89     1166.37     20.40 o 
 -15   0  10       63.35       58.03     10.63 o 
 -14   0  10      281.10      290.73     10.34 o 
 -13   0  10     1443.89     1393.61     25.86 o 
 -12   0  10      538.53      482.35     11.49 o 
 -11   0  10      607.02      532.62     14.65 o 
 -10   0  10        8.05       20.97      6.61 o 
  -9   0  10     2049.12     2089.13     29.30 o 
  -8   0  10      329.08      357.67     13.79 o 
  -7   0  10     2166.92     2200.60     32.18 o 
  -6   0  10      396.87      529.46     11.49 o 
  -5   0  10      906.68     1025.60     16.09 o 
  -4   0  10     1785.89     1842.07     14.94 o 
  -3   0  10     4904.78     5435.70     75.27 o 
  -2   0  10      548.09      546.41     19.54 o 
  -1   0  10     1297.66     1384.13     30.16 o 
   0   0  10      136.99      149.10     14.94 o 
   1   0  10      420.89      491.26     31.31 o 
   2   0  10        8.15        7.18      7.18 o 
   3   0  10      386.07      363.13      6.61 o 
   4   0  10       73.64      107.44      8.62 o 
   5   0  10       10.28       24.71     11.20 o 
   6   0  10     1793.64     1899.24     40.22 o 
   7   0  10     1925.06     1839.77     28.44 o 
   8   0  10        5.18       21.83     14.08 o 
   9   0  10     1551.09     1505.08     25.86 o 
  10   0  10       24.78       35.91     15.23 o 
  11   0  10      134.95      118.36     23.27 o 
  12   0  10       52.37       66.36     17.81 o 
  13   0  10      220.43      223.22     34.47 o 
  14   0  10        5.86       26.72     35.34 o 
  15   0  10       86.39       82.16     29.02 o 
  16   0  10      695.90      662.48     55.73 o 
 -22   1  10        8.66       33.38     15.20 o 
 -21   1  10        7.44       28.17     11.07 o 
 -20   1  10      394.27      374.39     19.28 o 
 -19   1  10      144.18      141.40     13.04 o 
 -18   1  10      301.97      308.01     19.10 o 
 -17   1  10        5.48       21.92     10.54 o 
 -16   1  10       14.11       28.18     10.88 o 
 -15   1  10      149.36      151.73     13.33 o 
 -14   1  10      288.42      293.53     12.59 o 
 -13   1  10       31.02       33.86      9.99 o 
 -12   1  10     1525.64     1522.59     14.18 o 
 -11   1  10      339.38      372.76     12.57 o 
 -10   1  10      419.06      420.25      8.62 o 
  -9   1  10      539.10      528.12      7.30 o 
  -8   1  10       27.41       36.12      5.61 o 
  -7   1  10      868.67      838.36     12.05 o 
  -6   1  10      644.96      583.84     10.35 o 
  -5   1  10     1173.73     1078.22     41.80 o 
  -4   1  10     3121.77     3378.38     72.68 o 
  -3   1  10     2985.49     3395.58     64.93 o 
  -2   1  10      393.76      485.45     30.02 o 
  -1   1  10      131.29      120.21      5.04 o 
   0   1  10      155.42      182.65      6.62 o 
   1   1  10        2.20        8.54      5.97 o 
   2   1  10       23.72       28.98      5.52 o 
   3   1  10      151.86      160.06      6.90 o 
   4   1  10       41.07       41.54      4.77 o 
   5   1  10        3.11       14.35      6.16 o 
   6   1  10      421.89      432.90      8.83 o 
   7   1  10     1767.93     1755.35     30.36 o 
   8   1  10        3.58       20.48     10.46 o 
   9   1  10      207.82      218.71     12.56 o 
  10   1  10      187.94      192.12     19.02 o 
  11   1  10      499.38      491.74     21.92 o 
  12   1  10       92.21      102.73     14.80 o 
  13   1  10      293.44      291.57     20.41 o 
  14   1  10      102.36      121.35     16.14 o 
  15   1  10      339.96      339.98     20.61 o 
  16   1  10       94.32      106.13     17.82 o 
 -21   2  10       65.82       72.18     12.01 o 
 -20   2  10       75.55       68.43     26.50 o 
 -19   2  10      102.46      114.42     16.73 o 
 -18   2  10      245.22      293.26     17.75 o 
 -17   2  10      300.31      300.64     13.66 o 
 -16   2  10      679.47      648.08     21.12 o 
 -15   2  10     2012.79     1787.19     45.10 o 
 -14   2  10       89.75       95.15      9.43 o 
 -13   2  10      916.29      839.41     17.22 o 
 -12   2  10      453.58      437.58     12.07 o 
 -11   2  10     4001.38     3774.10    117.93 o 
 -10   2  10        0.29       10.99      6.61 o 
  -9   2  10      266.89      288.42     10.06 o 
  -8   2  10      701.23      738.98     13.00 o 
  -7   2  10     3060.34     3117.52     31.04 o 
  -6   2  10      415.45      382.87      7.16 o 
  -5   2  10     1261.28     1393.88     12.28 o 
  -4   2  10     3471.94     3611.18     35.66 o 
  -3   2  10       42.70       22.57      3.25 o 
  -2   2  10     3068.83     3145.90     24.13 o 
  -1   2  10      288.75      349.97      6.91 o 
   0   2  10       20.37       25.15      4.25 o 
   1   2  10       60.69       50.95      6.17 o 
   2   2  10      655.70      671.63     12.83 o 
   3   2  10      538.99      491.13     12.43 o 
   4   2  10      186.74      173.50      9.61 o 
   5   2  10      273.14      233.80     11.46 o 
   6   2  10      569.64      537.38     14.31 o 
   7   2  10      540.28      529.39     17.17 o 
   8   2  10     1475.16     1416.69     40.08 o 
   9   2  10      185.58      210.48     17.67 o 
  10   2  10      297.66      288.98     14.92 o 
  11   2  10      271.28      262.81     11.57 o 
  12   2  10      111.67      110.30     16.77 o 
  13   2  10       41.34       58.91     15.25 o 
  14   2  10      406.52      393.81     27.12 o 
  15   2  10       20.41       35.79     18.88 o 
 -20   3  10        5.46        5.14     17.38 o 
 -19   3  10      752.56      718.33     15.41 o 
 -18   3  10      122.33      118.00     13.50 o 
 -17   3  10       91.99       80.74     14.41 o 
 -16   3  10       12.50       23.58      8.63 o 
 -15   3  10     1237.49     1216.98     19.51 o 
 -14   3  10        0.02        4.53      9.78 o 
 -13   3  10     1426.61     1316.28     31.03 o 
 -12   3  10       62.45       72.11      8.32 o 
 -11   3  10       11.23       17.13     11.64 o 
 -10   3  10     2780.76     2522.76     89.49 o 
  -9   3  10      669.41      630.19     10.57 o 
  -8   3  10      134.58      130.65      7.65 o 
  -7   3  10      464.22      464.01     16.09 o 
  -6   3  10     6042.49     6115.34     85.49 o 
  -5   3  10       27.57       23.75      8.74 o 
  -4   3  10     6578.54     6849.08     77.35 o 
  -3   3  10     1261.70     1281.08     47.98 o 
  -2   3  10      377.13      394.03      4.06 o 
  -1   3  10      544.07      542.44     14.51 o 
   0   3  10     4231.65     4181.00     57.46 o 
   1   3  10       12.67       16.88      7.33 o 
   2   3  10     1543.63     1624.44     39.50 o 
   3   3  10      123.76       97.81      8.14 o 
   4   3  10      840.21      820.52     14.01 o 
   5   3  10       89.42       95.18      8.36 o 
   6   3  10     2341.41     2402.93     20.21 o 
   7   3  10      509.62      492.04     12.97 o 
   8   3  10      213.96      229.42     11.27 o 
   9   3  10       12.78       26.48     12.63 o 
  10   3  10      527.53      541.28     22.55 o 
  11   3  10       95.18      106.44     11.48 o 
  12   3  10      152.55      179.85     12.45 o 
  13   3  10       37.58       61.71     22.50 o 
  14   3  10       31.63       55.48     20.21 o 
 -19   4  10       31.02       55.85     12.21 o 
 -18   4  10      692.21      685.42     15.49 o 
 -17   4  10      367.58      434.23     17.96 o 
 -16   4  10       30.35       32.50     14.48 o 
 -15   4  10      364.36      419.88     10.68 o 
 -14   4  10      506.17      506.79     14.81 o 
 -13   4  10       26.08       38.06      9.17 o 
 -12   4  10       19.02       19.86      7.39 o 
 -11   4  10      315.62      302.24     11.36 o 
 -10   4  10     1793.23     1862.17     26.82 o 
  -9   4  10     3254.19     3292.01     73.40 o 
  -8   4  10     1107.14     1088.75     28.15 o 
  -7   4  10       40.40       56.50     10.22 o 
  -6   4  10      526.41      499.96     13.80 o 
  -5   4  10     1244.14     1217.36     11.41 o 
  -4   4  10      365.10      324.31     21.98 o 
  -3   4  10       52.34       41.08      9.05 o 
  -2   4  10     2037.13     1954.11     37.63 o 
  -1   4  10       88.89      105.15     20.11 o 
   0   4  10       10.51       12.51      2.54 o 
   1   4  10        5.18        9.52      6.10 o 
   2   4  10     2074.36     1849.27     95.09 o 
   3   4  10      482.43      416.82     15.67 o 
   4   4  10      776.38      792.16     10.85 o 
   5   4  10     1473.62     1355.26     31.17 o 
   6   4  10       48.51       68.75      5.02 o 
   7   4  10      185.07      168.53     13.54 o 
   8   4  10      187.40      212.63      9.77 o 
   9   4  10      156.87      153.29     12.63 o 
  10   4  10     1585.92     1569.93     25.71 o 
  11   4  10      118.14      131.22     11.53 o 
  12   4  10       76.93       75.92     13.11 o 
  13   4  10        0.36       18.31     12.90 o 
 -18   5  10       30.03       51.57     15.46 o 
 -17   5  10        4.88       20.68     11.94 o 
 -16   5  10      527.60      532.24     17.26 o 
 -15   5  10        0.79        7.26      7.72 o 
 -14   5  10       57.03       67.15     12.17 o 
 -13   5  10        0.26       16.77     11.56 o 
 -12   5  10      155.91      144.95     12.35 o 
 -11   5  10       58.93       62.79     10.80 o 
 -10   5  10      242.33      242.31     13.07 o 
  -9   5  10      273.78      244.51     15.31 o 
  -8   5  10      557.32      571.99     18.64 o 
  -7   5  10       10.38       17.46      9.66 o 
  -6   5  10      690.14      674.82     15.66 o 
  -5   5  10       21.35       24.99     22.98 o 
  -4   5  10     1343.85     1287.89     18.96 o 
  -3   5  10        0.57       16.38     15.23 o 
  -2   5  10       43.68       51.14      9.77 o 
  -1   5  10      521.79      521.42     34.76 o 
   0   5  10     1971.04     1875.68     43.38 o 
   1   5  10      668.85      694.65     49.99 o 
   2   5  10      517.61      512.80     57.17 o 
   3   5  10       65.46       56.28      9.23 o 
   4   5  10      660.01      535.86     31.57 o 
   5   5  10        6.94       14.88     10.75 o 
   6   5  10      887.23      816.13     21.05 o 
   7   5  10       73.21       65.24      8.05 o 
   8   5  10        7.25       14.11     10.68 o 
   9   5  10        7.29       12.35     10.20 o 
  10   5  10       17.38       33.81     13.19 o 
  11   5  10      203.19      171.60     12.97 o 
  12   5  10       74.82       82.10     11.52 o 
 -16   6  10      329.02      337.43     17.14 o 
 -15   6  10        0.34        9.74     13.18 o 
 -14   6  10        2.46       20.24     13.94 o 
 -13   6  10        2.63       16.46     14.42 o 
 -12   6  10      413.31      413.84     30.06 o 
 -11   6  10      197.42      187.58     16.31 o 
 -10   6  10      252.92      258.98     16.76 o 
  -9   6  10       45.30       50.02     19.17 o 
  -8   6  10        1.29       17.15      9.78 o 
  -7   6  10      612.74      622.51     15.83 o 
  -6   6  10      240.48      246.84      9.62 o 
  -5   6  10       20.63       36.20     12.64 o 
  -4   6  10        0.64       10.63     16.38 o 
  -3   6  10        5.40       11.49     14.94 o 
  -2   6  10      156.42      195.35     12.93 o 
  -1   6  10      248.19      215.18     22.98 o 
   0   6  10      474.59      405.07     33.04 o 
   1   6  10      114.94       97.39     18.96 o 
   2   6  10        1.50        8.91     18.10 o 
   3   6  10      198.47      192.48     20.68 o 
   4   6  10      264.52      256.29     13.59 o 
   5   6  10       51.69       50.67     12.74 o 
   6   6  10       25.87       30.77     11.92 o 
   7   6  10      162.05      193.96     20.68 o 
   8   6  10        0.61       21.04     10.14 o 
   9   6  10       39.51       61.89     11.00 o 
  10   6  10      250.39      263.69     12.31 o 
 -13   7  10       35.59       44.27     17.03 o 
 -12   7  10      337.51      299.54     20.34 o 
 -11   7  10      191.79      189.57     15.99 o 
 -10   7  10       91.55      104.79     12.30 o 
  -9   7  10       22.87       26.56      9.19 o 
  -8   7  10      414.23      376.08      8.42 o 
  -7   7  10       42.80       71.20     18.96 o 
  -6   7  10       32.26       53.43     25.57 o 
  -5   7  10      980.55      966.14     28.44 o 
  -4   7  10       20.57       39.65     14.36 o 
  -3   7  10        4.91       16.66     15.23 o 
  -2   7  10      552.98      536.07     29.02 o 
  -1   7  10      169.45      215.75     20.97 o 
   0   7  10       20.20       25.86     20.68 o 
   1   7  10      370.66      366.29     28.15 o 
   2   7  10       57.38       70.96     42.81 o 
   3   7  10       21.26       34.19     25.28 o 
   4   7  10        1.86       20.78     11.87 o 
   5   7  10      723.83      702.49     16.81 o 
   6   7  10        2.97       34.82     14.70 o 
   7   7  10       29.72       51.06     12.49 o 
  -9   8  10       97.83       92.79     10.63 o 
  -8   8  10       18.54       53.15     28.15 o 
  -7   8  10       65.49       56.88     16.09 o 
  -6   8  10      190.59      174.38     13.22 o 
  -5   8  10      402.29      364.85     26.43 o 
  -4   8  10       19.43       39.36     12.93 o 
  -3   8  10       52.64       75.84     28.44 o 
  -2   8  10        3.22       26.14     29.02 o 
  -1   8  10        2.55       27.58     22.12 o 
   0   8  10        1.50       25.28     21.26 o 
   1   8  10        1.92       18.67     21.55 o 
   2   8  10        0.01       26.43     23.84 o 
   3   8  10       39.61       65.79     22.12 o 
 -21   1  11        4.87       46.60     15.47 o 
 -20   1  11       82.50       96.04     16.58 o 
 -19   1  11       72.14       89.67     13.52 o 
 -18   1  11       16.84       29.52      9.82 o 
 -17   1  11        0.68       16.14     13.43 o 
 -16   1  11      182.50      181.48     13.37 o 
 -15   1  11       12.28       22.52     11.95 o 
 -14   1  11     1170.20     1045.44     12.38 o 
 -13   1  11     1110.14      996.49     21.85 o 
 -12   1  11      218.35      235.14      7.77 o 
 -11   1  11        0.18       12.21      7.93 o 
 -10   1  11        0.53       10.88      7.08 o 
  -9   1  11      275.00      313.33      9.35 o 
  -8   1  11      133.02      123.03      6.78 o 
  -7   1  11        0.44        3.65      6.83 o 
  -6   1  11      743.33      748.84      8.13 o 
  -5   1  11      329.14      336.71      9.65 o 
  -4   1  11      287.44      278.86      5.73 o 
  -3   1  11      615.17      680.76      7.61 o 
  -2   1  11     6835.52     6639.03    303.23 o 
  -1   1  11      942.31     1097.67     16.14 o 
   0   1  11      101.75      102.46      9.34 o 
   1   1  11       65.07       81.01      8.53 o 
   2   1  11        3.53        2.88      5.47 o 
   3   1  11      440.70      468.52     13.80 o 
   4   1  11      272.04      282.66      8.97 o 
   5   1  11       79.28       80.36      6.24 o 
   6   1  11      302.70      282.12     18.24 o 
   7   1  11      220.08      219.89     10.47 o 
   8   1  11      182.74      191.54     11.77 o 
   9   1  11      102.85      114.88     13.39 o 
  10   1  11      136.09      140.21     12.80 o 
  11   1  11      128.90      133.04     13.34 o 
  12   1  11       47.52       56.56     14.27 o 
  13   1  11       91.57       99.39     14.76 o 
  14   1  11        3.20       18.29     19.38 o 
  15   1  11      436.26      431.11     22.78 o 
 -21   2  11        1.57       23.35     15.11 o 
 -20   2  11       27.59       39.39     12.36 o 
 -19   2  11       12.66       23.94     12.38 o 
 -18   2  11      158.02      162.74     10.66 o 
 -17   2  11      401.24      377.09     15.34 o 
 -16   2  11      235.88      214.50     11.24 o 
 -15   2  11      286.16      302.49      9.65 o 
 -14   2  11       48.47       64.43     11.94 o 
 -13   2  11        4.06       12.23      8.50 o 
 -12   2  11       20.51       23.46      7.39 o 
 -11   2  11     2476.91     2423.04     13.38 o 
 -10   2  11     1492.43     1377.96     20.14 o 
  -9   2  11      201.42      206.50      8.35 o 
  -8   2  11      105.92      114.17      6.05 o 
  -7   2  11       22.49       42.01      8.74 o 
  -6   2  11     1555.57     1599.92     25.14 o 
  -5   2  11     1970.77     1911.44     23.58 o 
  -4   2  11      340.73      389.06     15.94 o 
  -3   2  11      546.67      563.45      6.10 o 
  -2   2  11        0.24       11.46      3.70 o 
  -1   2  11        4.52       26.05      6.13 o 
   0   2  11      105.00       90.72      7.39 o 
   1   2  11     3150.04     3091.24     57.74 o 
   2   2  11      660.43      654.47     19.09 o 
   3   2  11      607.91      583.13     13.82 o 
   4   2  11      240.84      266.86     15.53 o 
   5   2  11       68.41       68.60      7.60 o 
   6   2  11      545.46      482.79     10.77 o 
   7   2  11      860.23      854.48     20.08 o 
   8   2  11      640.73      609.05     15.13 o 
   9   2  11      316.17      305.85     10.59 o 
  10   2  11       80.79       84.47     10.57 o 
  11   2  11      187.90      203.33     12.26 o 
  12   2  11      585.01      564.65     21.02 o 
  13   2  11      464.27      449.48     22.98 o 
  14   2  11       47.36       57.69     20.14 o 
 -20   3  11      405.68      410.48     24.98 o 
 -19   3  11       31.26       49.27     11.98 o 
 -18   3  11       25.10       33.29     11.09 o 
 -17   3  11        3.53       25.47     12.70 o 
 -16   3  11        0.22       11.14      8.67 o 
 -15   3  11      154.67      138.99     12.70 o 
 -14   3  11       32.05       50.49     12.43 o 
 -13   3  11        3.09       16.53      8.29 o 
 -12   3  11        2.28       18.51      9.20 o 
 -11   3  11       28.85       36.99      7.57 o 
 -10   3  11     1313.55     1295.84     55.45 o 
  -9   3  11      435.87      445.13     13.87 o 
  -8   3  11     5527.27     5472.81     92.73 o 
  -7   3  11     1038.28     1010.17     22.01 o 
  -6   3  11       17.25       17.37      6.83 o 
  -5   3  11     1616.58     1539.50     28.27 o 
  -4   3  11      106.22      101.56      5.63 o 
  -3   3  11      111.98      106.84      5.76 o 
  -2   3  11      160.52      161.71      4.01 o 
  -1   3  11     1448.63     1442.43     77.28 o 
   0   3  11      361.75      343.68      7.68 o 
   1   3  11      376.07      407.61     20.72 o 
   2   3  11      911.08      870.13     28.90 o 
   3   3  11     1112.48     1004.46     18.11 o 
   4   3  11       65.59       51.95      9.83 o 
   5   3  11     1188.77     1154.52     33.37 o 
   6   3  11        9.15       18.18      8.14 o 
   7   3  11        1.83       14.68      8.61 o 
   8   3  11       69.36       73.93     11.48 o 
   9   3  11      312.73      312.31     12.19 o 
  10   3  11      169.00      155.18     13.17 o 
  11   3  11        9.47       28.11     10.47 o 
  12   3  11       34.23       40.39     12.90 o 
  13   3  11       38.88       49.31     14.35 o 
  14   3  11        2.00       20.52     16.07 o 
 -19   4  11      233.69      232.66     19.24 o 
 -18   4  11       24.66       37.02     15.36 o 
 -17   4  11       76.28       76.56     14.03 o 
 -16   4  11      133.34      136.02     13.19 o 
 -15   4  11       71.04       96.94     13.81 o 
 -14   4  11        0.03       12.47     10.48 o 
 -13   4  11      310.14      302.01      8.23 o 
 -12   4  11      394.00      372.21     14.65 o 
 -11   4  11        7.99       26.32     10.62 o 
 -10   4  11      500.54      500.53     11.69 o 
  -9   4  11      897.21      908.76     32.03 o 
  -8   4  11      428.00      413.30     13.66 o 
  -7   4  11     4508.62     4670.73     36.75 o 
  -6   4  11       34.58       23.85      7.70 o 
  -5   4  11     1011.88      939.03     45.53 o 
  -4   4  11       46.23       58.65      5.75 o 
  -3   4  11      156.97      151.85      3.73 o 
  -2   4  11      755.90      752.25     13.50 o 
  -1   4  11      664.02      632.67     16.23 o 
   0   4  11        4.08       10.75      3.91 o 
   1   4  11      169.38      163.10      6.75 o 
   2   4  11      458.67      427.95     16.19 o 
   3   4  11        5.30        8.57      9.08 o 
   4   4  11        2.36        9.45      6.83 o 
   5   4  11       10.88       14.79     12.04 o 
   6   4  11        8.70       24.10      8.01 o 
   7   4  11        0.19       13.07      9.18 o 
   8   4  11       67.12       76.56      9.11 o 
   9   4  11       43.17       66.51     13.93 o 
  10   4  11      160.62      146.82     10.13 o 
  11   4  11        4.18       20.77     10.56 o 
  12   4  11        9.17       26.05     15.54 o 
  13   4  11      202.81      209.60     12.39 o 
 -18   5  11       29.88       40.30     17.14 o 
 -17   5  11       16.30       47.18     15.03 o 
 -16   5  11       24.77       51.04     15.17 o 
 -15   5  11      730.88      726.26     22.15 o 
 -14   5  11        1.41       13.22     11.52 o 
 -13   5  11      104.41      103.26      7.03 o 
 -12   5  11        6.88       17.79      9.53 o 
 -11   5  11      191.57      193.75     12.55 o 
 -10   5  11      849.42      860.48     20.92 o 
  -9   5  11     1685.24     1603.81     45.10 o 
  -8   5  11        6.50       16.08      9.86 o 
  -7   5  11      238.88      249.82     13.85 o 
  -6   5  11      558.47      509.83      9.05 o 
  -5   5  11      286.94      291.31     13.22 o 
  -4   5  11        1.56       14.36     16.95 o 
  -3   5  11       66.32       91.36     32.75 o 
  -2   5  11      781.00      807.84     26.14 o 
  -1   5  11       30.77       49.13     14.94 o 
   0   5  11      765.97      721.66     20.40 o 
   1   5  11      213.82      239.02     20.40 o 
   2   5  11      248.77      215.03     12.35 o 
   3   5  11       98.34      109.57      8.53 o 
   4   5  11      203.89      172.93     14.38 o 
   5   5  11       14.84       10.69     10.94 o 
   6   5  11      155.47      151.35     13.19 o 
   7   5  11        0.26        5.22     10.51 o 
   8   5  11       23.79       37.45      9.14 o 
   9   5  11       37.68       57.43     14.51 o 
  10   5  11      197.10      238.69     19.61 o 
  11   5  11        0.71       29.16     15.29 o 
 -16   6  11       24.48       29.61     13.60 o 
 -15   6  11       23.61       32.45     14.57 o 
 -14   6  11        9.62       34.95     14.93 o 
 -13   6  11      543.33      564.96     26.88 o 
 -12   6  11      169.83      164.82     18.32 o 
 -11   6  11      780.87      801.24     25.75 o 
 -10   6  11      300.57      258.65     24.71 o 
  -9   6  11        9.31       26.28      8.62 o 
  -8   6  11      168.15      194.46     24.42 o 
  -7   6  11      103.14      108.31      6.33 o 
  -6   6  11      190.68      180.70     17.52 o 
  -5   6  11      176.91      192.77     20.97 o 
  -4   6  11      458.06      402.49     25.86 o 
  -3   6  11       23.60       30.74     11.20 o 
  -2   6  11       11.21       39.07     16.38 o 
  -1   6  11      449.98      433.80     23.27 o 
   0   6  11       69.41       74.12     17.52 o 
   1   6  11       24.01       48.84     16.09 o 
   2   6  11      451.33      447.30     23.56 o 
   3   6  11       44.64       46.37     12.12 o 
   4   6  11       63.96       78.68     11.35 o 
   5   6  11      263.38      272.29     14.36 o 
   6   6  11      163.02      158.40     12.38 o 
   7   6  11        4.13       17.73     14.40 o 
   8   6  11       68.06      103.11     14.03 o 
   9   6  11       12.78       36.65     22.12 o 
 -13   7  11      489.48      483.56     37.63 o 
 -12   7  11       36.01       47.33     13.04 o 
 -11   7  11       34.64       50.14     15.18 o 
 -10   7  11      387.82      388.59     15.17 o 
  -9   7  11      171.12      178.15     13.20 o 
  -8   7  11        4.85       25.44     11.35 o 
  -7   7  11       28.91       43.09     14.36 o 
  -6   7  11       15.90       26.14     11.49 o 
  -5   7  11       98.58      113.19     17.52 o 
  -4   7  11      138.02      166.91     12.64 o 
  -3   7  11       14.35       18.10     12.07 o 
  -2   7  11       18.96       37.63     25.86 o 
  -1   7  11        1.50       24.99     16.66 o 
   0   7  11      235.91      213.16     26.14 o 
   1   7  11       65.16       89.63     20.97 o 
   2   7  11       57.06       66.65     27.00 o 
   3   7  11        5.77       16.66     18.10 o 
   4   7  11        1.61       25.14     13.90 o 
   5   7  11        0.39       35.88     14.48 o 
   6   7  11      218.60      219.95     14.35 o 
  -8   8  11      601.88      607.03     30.16 o 
  -7   8  11        3.68       35.91     20.40 o 
  -6   8  11      330.33      305.67     26.14 o 
  -5   8  11      112.60      109.74     21.26 o 
  -4   8  11       43.54       77.57     30.74 o 
  -3   8  11      143.36      160.59     13.50 o 
  -2   8  11      496.11      503.03     34.47 o 
  -1   8  11        5.45       14.94     24.71 o 
   0   8  11       47.31       64.93     13.22 o 
   1   8  11       86.24       99.69     21.83 o 
 -21   0  12      121.65      112.62     16.66 o 
 -20   0  12      177.63      186.45     18.67 o 
 -19   0  12       36.76       35.34     23.56 o 
 -18   0  12      865.19      868.46     23.84 o 
 -17   0  12     1045.48     1020.72     38.21 o 
 -16   0  12      544.54      593.24     24.13 o 
 -15   0  12      738.15      716.20     26.72 o 
 -14   0  12      285.78      283.26     14.65 o 
 -13   0  12        6.64       20.11     10.92 o 
 -12   0  12     2150.70     1920.49     55.73 o 
 -11   0  12        1.48       18.39     10.63 o 
 -10   0  12      616.24      661.04     11.20 o 
  -9   0  12       19.90       37.92     10.34 o 
  -8   0  12     1188.35     1136.21     51.71 o 
  -7   0  12        1.01       10.05      6.89 o 
  -6   0  12      798.92      758.72      9.77 o 
  -5   0  12        0.03       11.20      6.32 o 
  -4   0  12        0.65       11.20      6.61 o 
  -3   0  12     1750.45     1772.83     12.64 o 
  -2   0  12     4340.50     4246.92     69.24 o 
  -1   0  12      605.54      578.02     12.07 o 
   0   0  12     1330.50     1324.09     11.20 o 
   1   0  12      385.52      407.08     17.52 o 
   2   0  12      156.15      155.71     14.08 o 
   3   0  12      365.58      299.64      8.04 o 
   4   0  12     1685.48     1588.97     32.75 o 
   5   0  12     2709.96     2730.92     45.39 o 
   6   0  12      547.85      540.67     16.38 o 
   7   0  12        6.28       26.14      8.04 o 
   8   0  12       40.45       66.36     20.40 o 
   9   0  12      204.73      188.46     16.66 o 
  10   0  12      273.58      256.26     23.56 o 
  11   0  12      178.64      187.88     26.14 o 
  12   0  12        0.00       10.05     16.09 o 
  13   0  12       88.37      110.03     20.68 o 
  14   0  12        0.35       32.18     37.92 o 
 -21   1  12       39.12       57.08     18.16 o 
 -20   1  12      287.86      290.86     20.18 o 
 -19   1  12      356.36      345.87     22.82 o 
 -18   1  12        0.79       18.83     15.03 o 
 -17   1  12        5.19       16.13      9.95 o 
 -16   1  12      744.21      737.52     22.39 o 
 -15   1  12        3.02       18.96      8.13 o 
 -14   1  12      526.68      490.76     21.98 o 
 -13   1  12      733.66      691.82     10.63 o 
 -12   1  12      253.75      272.85     10.63 o 
 -11   1  12       33.97       61.99      6.69 o 
 -10   1  12     2000.50     1914.72     59.76 o 
  -9   1  12      318.26      326.64     12.42 o 
  -8   1  12      222.08      258.10     10.87 o 
  -7   1  12        2.24        6.15      6.14 o 
  -6   1  12     2676.50     2755.06     28.30 o 
  -5   1  12        1.48       11.38      7.74 o 
  -4   1  12     1478.04     1440.74     14.48 o 
  -3   1  12       77.34       82.19      7.10 o 
  -2   1  12      232.88      271.93     11.35 o 
  -1   1  12        4.75        8.21      4.66 o 
   0   1  12     1258.21     1204.17     20.29 o 
   1   1  12      545.31      543.49     16.90 o 
   2   1  12      433.88      412.80     11.61 o 
   3   1  12      466.80      439.28      9.46 o 
   4   1  12      188.38      181.28      8.55 o 
   5   1  12      758.89      714.82     11.24 o 
   6   1  12      544.33      522.10     16.66 o 
   7   1  12        5.76       20.11      9.46 o 
   8   1  12      555.60      524.46     16.08 o 
   9   1  12      607.04      615.76     16.73 o 
  10   1  12      100.98      110.44     10.55 o 
  11   1  12       50.01       69.22     19.20 o 
  12   1  12       37.61       52.63     16.67 o 
  13   1  12      111.79      133.59     13.80 o 
  14   1  12       33.02       39.11     16.53 o 
 -21   2  12       77.49       94.30     15.23 o 
 -20   2  12       70.79       71.89     13.73 o 
 -19   2  12      250.05      261.69     12.59 o 
 -18   2  12      244.80      246.06     16.35 o 
 -17   2  12      727.34      715.24     19.77 o 
 -16   2  12      104.18      108.40     11.78 o 
 -15   2  12       14.27       23.68     10.08 o 
 -14   2  12      358.60      303.46     12.89 o 
 -13   2  12      606.64      623.61     22.12 o 
 -12   2  12      154.26      150.16      9.09 o 
 -11   2  12        6.47       14.13      6.96 o 
 -10   2  12      209.93      199.60      9.32 o 
  -9   2  12      271.68      294.75      9.17 o 
  -8   2  12     2467.22     2391.65     35.62 o 
  -7   2  12      274.32      285.71      8.00 o 
  -6   2  12     2127.25     2153.67     27.30 o 
  -5   2  12       46.80       70.38      6.56 o 
  -4   2  12     2319.00     2201.54     12.06 o 
  -3   2  12      498.40      456.30     10.09 o 
  -2   2  12     2302.82     2267.41     18.45 o 
  -1   2  12     1113.44     1129.81     11.06 o 
   0   2  12       10.05       10.66      6.20 o 
   1   2  12      213.00      212.78     11.78 o 
   2   2  12     1850.80     1684.01     33.04 o 
   3   2  12      704.51      701.36     12.26 o 
   4   2  12      474.61      457.43      6.61 o 
   5   2  12       14.33       25.85      8.60 o 
   6   2  12      832.25      795.43     13.92 o 
   7   2  12       21.65       33.03      7.52 o 
   8   2  12      592.44      586.98     21.08 o 
   9   2  12      113.61      127.37     14.84 o 
  10   2  12        8.40       19.63     14.31 o 
  11   2  12        7.01       19.25     11.94 o 
  12   2  12      276.19      262.62     15.11 o 
  13   2  12        0.09       24.70     18.28 o 
  14   2  12       40.01       44.19     17.44 o 
 -20   3  12      256.79      259.09     15.46 o 
 -19   3  12      153.73      141.25     12.42 o 
 -18   3  12      272.35      271.49     11.38 o 
 -17   3  12      725.77      685.51     24.56 o 
 -16   3  12        0.25       14.32      7.80 o 
 -15   3  12     1433.73     1366.08     35.34 o 
 -14   3  12        8.76       17.90     12.38 o 
 -13   3  12      766.53      723.74     16.08 o 
 -12   3  12      119.03      115.73      8.26 o 
 -11   3  12        1.09       15.47     10.62 o 
 -10   3  12      118.77      127.99      6.30 o 
  -9   3  12     5281.87     5038.88     94.35 o 
  -8   3  12       96.21      104.52      8.42 o 
  -7   3  12      800.81      716.19     21.69 o 
  -6   3  12      486.76      484.51     15.40 o 
  -5   3  12     6603.90     6450.45    166.62 o 
  -4   3  12      272.41      242.89      9.77 o 
  -3   3  12     3285.55     2962.82    171.22 o 
  -2   3  12        1.79        8.98      6.75 o 
  -1   3  12      907.41      906.44     24.42 o 
   0   3  12       55.15       64.84      6.14 o 
   1   3  12      823.78      829.94     23.10 o 
   2   3  12     1519.55     1462.76     26.94 o 
   3   3  12       90.98       98.13     10.77 o 
   4   3  12      598.17      571.27     15.46 o 
   5   3  12      241.08      251.80     16.23 o 
   6   3  12       12.16       18.80      6.11 o 
   7   3  12      276.70      278.41     11.58 o 
   8   3  12      224.58      209.05      8.71 o 
   9   3  12        1.00       15.14     11.65 o 
  10   3  12      268.68      260.27     16.07 o 
  11   3  12       85.17       88.59     13.93 o 
  12   3  12        2.42       21.09     12.72 o 
  13   3  12       36.85       49.00     14.08 o 
 -19   4  12      841.04      791.70     21.15 o 
 -18   4  12      196.27      223.98     17.87 o 
 -17   4  12      933.48      867.46     24.28 o 
 -16   4  12       42.34       67.94     15.00 o 
 -15   4  12       30.34       39.79      9.65 o 
 -14   4  12      521.89      548.37     19.82 o 
 -13   4  12      894.32      877.16     21.12 o 
 -12   4  12      440.91      453.21     16.81 o 
 -11   4  12      212.96      209.47     11.03 o 
 -10   4  12       71.73       82.46     10.63 o 
  -9   4  12      387.44      392.67     12.78 o 
  -8   4  12       23.08       31.56      8.53 o 
  -7   4  12     1835.99     1747.86     29.66 o 
  -6   4  12        9.15       18.58     10.67 o 
  -5   4  12      621.05      626.28      5.38 o 
  -4   4  12      543.18      525.84     14.36 o 
  -3   4  12      442.87      459.48     10.63 o 
  -2   4  12       17.76       20.19      3.53 o 
  -1   4  12      825.96      816.07     12.50 o 
   0   4  12      942.70      912.36     12.15 o 
   1   4  12      130.06      113.36     10.83 o 
   2   4  12      353.10      338.45      9.78 o 
   3   4  12      494.79      449.86     19.55 o 
   4   4  12      240.58      221.00     17.03 o 
   5   4  12      305.96      319.15     14.80 o 
   6   4  12      490.68      448.44     26.86 o 
   7   4  12        4.04       16.13      9.72 o 
   8   4  12       83.92       86.78     12.82 o 
   9   4  12      301.86      302.52     11.33 o 
  10   4  12      246.02      237.32     12.91 o 
  11   4  12      568.48      539.59     13.60 o 
  12   4  12      150.10      170.41     15.89 o 
 -17   5  12       32.15       63.58     12.06 o 
 -16   5  12        8.82       20.20     12.90 o 
 -15   5  12      272.02      292.52     17.80 o 
 -14   5  12       16.83       28.68     13.51 o 
 -13   5  12       75.17       84.64     12.45 o 
 -12   5  12        3.05       18.55     12.54 o 
 -11   5  12      227.34      225.84     22.26 o 
 -10   5  12       77.40       74.12     10.83 o 
  -9   5  12      774.26      781.57     29.73 o 
  -8   5  12      537.06      495.00     22.64 o 
  -7   5  12       93.91       97.54     12.38 o 
  -6   5  12      676.78      696.95     35.05 o 
  -5   5  12      507.08      492.69     29.88 o 
  -4   5  12       35.69       34.47     11.49 o 
  -3   5  12      770.33      721.37     25.57 o 
  -2   5  12      344.02      293.32     13.22 o 
  -1   5  12       33.25       32.46     17.52 o 
   0   5  12        0.84       20.68     11.78 o 
   1   5  12      360.06      330.66     16.38 o 
   2   5  12        6.27       15.49     10.56 o 
   3   5  12        0.14       11.53     12.50 o 
   4   5  12      388.00      338.41     27.48 o 
   5   5  12      142.35      123.78     15.37 o 
   6   5  12        2.00       16.49     11.69 o 
   7   5  12       98.86      120.59     20.54 o 
   8   5  12       31.10       64.04     15.66 o 
   9   5  12       13.06       48.62     11.85 o 
  10   5  12       56.75       51.40     11.78 o 
 -15   6  12      173.01      193.02     26.00 o 
 -14   6  12       61.47       81.32     13.17 o 
 -13   6  12       49.89       67.06     14.41 o 
 -12   6  12        0.45       13.30     13.30 o 
 -11   6  12      249.69      247.72     12.08 o 
 -10   6  12       64.69       74.69     13.34 o 
  -9   6  12       29.69       32.64      6.91 o 
  -8   6  12      298.11      305.69     11.64 o 
  -7   6  12      209.82      209.37     10.05 o 
  -6   6  12       80.46      102.27     12.64 o 
  -5   6  12      326.07      340.72     30.16 o 
  -4   6  12      317.75      343.30     19.54 o 
  -3   6  12       15.71       38.50     15.51 o 
  -2   6  12      326.09      327.79     24.42 o 
  -1   6  12       43.48       45.39     16.66 o 
   0   6  12        7.90       24.71     22.41 o 
   1   6  12        0.02       16.95     18.96 o 
   2   6  12      193.30      190.18     24.99 o 
   3   6  12        7.78       18.60     11.40 o 
   4   6  12       96.70      107.06     12.31 o 
   5   6  12        0.64       14.28     12.34 o 
   6   6  12        0.73       17.84     13.67 o 
   7   6  12      110.56      120.69     11.78 o 
   8   6  12       19.04       43.92     12.92 o 
 -12   7  12      408.75      407.61     19.71 o 
 -11   7  12      259.87      291.01     21.29 o 
 -10   7  12      280.08      270.39     15.08 o 
  -9   7  12       94.09       88.71     10.62 o 
  -8   7  12       11.78       21.13      6.43 o 
  -7   7  12      100.46      102.85     15.23 o 
  -6   7  12      289.37      302.80     18.96 o 
  -5   7  12       65.15       76.99     31.31 o 
  -4   7  12      718.92      669.95     31.60 o 
  -3   7  12        8.22       19.25     18.39 o 
  -2   7  12       36.57       62.05     18.10 o 
  -1   7  12       58.59       68.66     29.30 o 
   0   7  12      264.34      305.67     28.44 o 
   1   7  12       85.54       97.39     24.71 o 
   2   7  12       58.15       86.19     26.43 o 
   3   7  12      145.53      154.85     32.18 o 
   4   7  12        0.61       27.29     32.46 o 
   5   7  12       73.40       97.38     14.45 o 
  -6   8  12       57.46       69.81     13.79 o 
  -5   8  12        1.15       20.68     24.71 o 
  -4   8  12      124.75      112.33     29.88 o 
  -3   8  12       21.10       47.40     17.52 o 
  -2   8  12      135.02      146.80     18.67 o 
 -21   1  13       39.77       72.37     19.45 o 
 -20   1  13       18.47       29.34     12.38 o 
 -19   1  13      105.87      126.33     12.35 o 
 -18   1  13       57.98       66.18     13.36 o 
 -17   1  13       82.75      108.43     11.57 o 
 -16   1  13       28.31       46.27      9.87 o 
 -15   1  13       63.97       71.58     15.37 o 
 -14   1  13        1.85       15.67      8.38 o 
 -13   1  13     1091.44     1047.65     31.60 o 
 -12   1  13      486.84      437.10     10.87 o 
 -11   1  13     1418.84     1518.29     40.08 o 
 -10   1  13       61.18       73.13      6.46 o 
  -9   1  13       54.96       46.07      7.41 o 
  -8   1  13        0.26       16.09      7.17 o 
  -7   1  13     2323.46     2217.36     29.33 o 
  -6   1  13      611.38      627.96     14.66 o 
  -5   1  13      177.63      221.25      8.47 o 
  -4   1  13      644.46      640.82     11.74 o 
  -3   1  13      501.26      549.00     11.07 o 
  -2   1  13      930.75      905.49     12.19 o 
  -1   1  13     1220.86     1122.65     22.58 o 
   0   1  13       17.87       22.50      8.90 o 
   1   1  13      399.72      359.88     13.70 o 
   2   1  13      379.64      389.41     33.61 o 
   3   1  13      237.21      220.26      8.00 o 
   4   1  13      290.75      290.14     10.36 o 
   5   1  13     1651.12     1537.86     33.47 o 
   6   1  13      324.95      333.13     12.67 o 
   7   1  13      198.58      194.86     11.22 o 
   8   1  13       45.30       46.81     10.25 o 
   9   1  13       26.27       36.68     10.83 o 
  10   1  13        0.37       15.01     13.67 o 
  11   1  13        0.84       13.00     12.12 o 
  12   1  13      115.87      111.80     15.86 o 
  13   1  13       36.49       59.20     13.96 o 
 -20   2  13      266.90      250.48     20.32 o 
 -19   2  13        9.32       20.15     15.54 o 
 -18   2  13       79.81       95.85     11.24 o 
 -17   2  13      226.81      247.28     10.92 o 
 -16   2  13     1553.43     1504.94     18.99 o 
 -15   2  13      874.37      841.64     45.82 o 
 -14   2  13       77.60      117.93      8.43 o 
 -13   2  13        0.81       13.34      7.51 o 
 -12   2  13       31.44       41.56     10.13 o 
 -11   2  13      640.66      625.12     15.98 o 
 -10   2  13      929.96      874.60     18.51 o 
  -9   2  13      429.97      395.59     11.96 o 
  -8   2  13      320.04      286.76      9.99 o 
  -7   2  13        0.04        4.70     10.07 o 
  -6   2  13      537.40      548.02     15.78 o 
  -5   2  13      121.27      148.53     12.40 o 
  -4   2  13     3085.65     3024.90     18.10 o 
  -3   2  13       51.05       68.90      5.08 o 
  -2   2  13      186.44      173.97     12.93 o 
  -1   2  13      256.92      274.50      8.96 o 
   0   2  13       35.28       47.09      6.06 o 
   1   2  13      336.11      315.40     17.39 o 
   2   2  13     1661.65     1558.69     31.14 o 
   3   2  13      245.15      239.92      7.83 o 
   4   2  13      512.01      487.32     10.42 o 
   5   2  13       33.12       36.54      7.61 o 
   6   2  13       94.71      105.31      9.39 o 
   7   2  13      263.72      266.20     25.57 o 
   8   2  13      302.70      295.03     12.91 o 
   9   2  13      723.92      696.80     23.79 o 
  10   2  13      374.67      354.72     16.36 o 
  11   2  13       47.27       40.04     15.37 o 
  12   2  13        0.87       19.22     11.27 o 
  13   2  13       31.03       46.69     18.67 o 
 -20   3  13       47.90       46.77     17.09 o 
 -19   3  13      119.80      113.90     16.08 o 
 -18   3  13      129.04      122.19     15.18 o 
 -17   3  13        7.30       35.15     12.35 o 
 -16   3  13      152.54      159.41     10.63 o 
 -15   3  13        7.08       19.20     10.05 o 
 -14   3  13       24.32       31.38     11.65 o 
 -13   3  13      107.38       99.03      9.19 o 
 -12   3  13      534.44      548.33     12.17 o 
 -11   3  13       53.31       59.96      8.67 o 
 -10   3  13      387.83      364.18     10.46 o 
  -9   3  13      239.73      223.98     11.04 o 
  -8   3  13        4.82       17.38      9.95 o 
  -7   3  13     3573.25     3479.77     53.16 o 
  -6   3  13     2105.83     2011.11     44.67 o 
  -5   3  13     1341.59     1415.13     41.51 o 
  -4   3  13      371.18      346.85      5.70 o 
  -3   3  13      184.61      188.94      8.21 o 
  -2   3  13     1005.61      949.93     14.44 o 
  -1   3  13       32.62       33.42      5.46 o 
   0   3  13     1233.28     1156.50     21.83 o 
   1   3  13       85.99       99.90     12.35 o 
   2   3  13      141.54      132.90     14.14 o 
   3   3  13      359.28      337.01     11.91 o 
   4   3  13      279.32      272.07     14.97 o 
   5   3  13       16.95       27.15      8.02 o 
   6   3  13        4.93       11.73      7.82 o 
   7   3  13       54.30       62.91      7.01 o 
   8   3  13        0.17        5.34     11.73 o 
   9   3  13       39.37       40.59     13.98 o 
  10   3  13       81.21      120.88     20.40 o 
  11   3  13       13.86       31.02     10.86 o 
  12   3  13      197.77      215.53     14.18 o 
 -19   4  13       72.77       93.09     14.15 o 
 -18   4  13      786.93      765.89     28.50 o 
 -17   4  13        2.95       25.61     15.50 o 
 -16   4  13      165.39      149.39     11.38 o 
 -15   4  13       38.85       48.32      8.73 o 
 -14   4  13       79.12       89.26     15.75 o 
 -13   4  13      146.84      150.34     15.35 o 
 -12   4  13      153.15      141.73     15.11 o 
 -11   4  13      163.50      172.78     10.42 o 
 -10   4  13       34.62       45.06      9.46 o 
  -9   4  13       39.07       52.62     14.03 o 
  -8   4  13     1251.69     1280.33     39.65 o 
  -7   4  13      117.26       90.62     21.41 o 
  -6   4  13     2510.69     2422.64     79.58 o 
  -5   4  13       12.10       11.04      5.31 o 
  -4   4  13      214.27      186.42     13.36 o 
  -3   4  13      124.10      126.57      9.62 o 
  -2   4  13      658.57      540.54      8.97 o 
  -1   4  13      125.77      106.90      7.74 o 
   0   4  13       71.56       77.55     11.35 o 
   1   4  13       93.11       87.50     19.68 o 
   2   4  13      467.14      445.40     23.03 o 
   3   4  13       72.39       70.38     10.11 o 
   4   4  13       16.98       17.52     12.53 o 
   5   4  13       22.87       29.92      8.24 o 
   6   4  13       44.10       63.56      9.62 o 
   7   4  13      103.62      121.24     10.26 o 
   8   4  13        8.82       27.65      9.95 o 
   9   4  13       99.50       98.91     13.73 o 
  10   4  13      125.87      144.30     13.37 o 
  11   4  13        1.20        5.31     11.58 o 
 -17   5  13      295.55      298.75     17.55 o 
 -16   5  13        1.63       16.43     15.98 o 
 -15   5  13        0.46       17.84     13.58 o 
 -14   5  13      473.38      472.71     17.38 o 
 -13   5  13      442.10      439.37     15.84 o 
 -12   5  13       75.62       80.03     10.56 o 
 -11   5  13      448.69      395.03     27.44 o 
 -10   5  13       18.20       31.23     13.39 o 
  -9   5  13       47.08       58.97     11.65 o 
  -8   5  13      162.41      182.20     14.08 o 
  -7   5  13        1.88       10.26      8.91 o 
  -6   5  13       18.91       24.99     13.79 o 
  -5   5  13      570.09      608.18     28.15 o 
  -4   5  13       90.74      116.06     20.11 o 
  -3   5  13       39.07       58.89     11.78 o 
  -2   5  13       65.87       95.67     20.40 o 
  -1   5  13      248.66      252.81     16.95 o 
   0   5  13       64.74       79.58     24.99 o 
   1   5  13      990.03      967.29     35.34 o 
   2   5  13      112.32       89.82     16.95 o 
   3   5  13       66.80       51.41     16.95 o 
   4   5  13       31.86       38.94     11.93 o 
   5   5  13      246.07      264.28     21.92 o 
   6   5  13       52.52       53.38     13.33 o 
   7   5  13      126.51      156.46     13.02 o 
   8   5  13      123.07      133.02     11.07 o 
   9   5  13        8.57       28.98     11.17 o 
 -15   6  13       12.10       23.77     12.14 o 
 -14   6  13       19.34       37.32     11.98 o 
 -13   6  13      312.90      282.10     22.43 o 
 -12   6  13      193.09      200.65     15.85 o 
 -11   6  13        0.90       13.33     11.32 o 
 -10   6  13      234.55      284.62     23.41 o 
  -9   6  13      538.57      501.11     19.97 o 
  -8   6  13        1.18        5.27      8.10 o 
  -7   6  13      129.58      133.87     19.82 o 
  -6   6  13        0.68       10.92     32.75 o 
  -5   6  13      110.91      100.55     13.79 o 
  -4   6  13      157.03      174.96     16.95 o 
  -3   6  13      770.47      765.32     45.68 o 
  -2   6  13       60.42       66.65     36.49 o 
  -1   6  13       74.73       89.06     21.26 o 
   0   6  13      168.89      172.95     21.55 o 
   1   6  13      284.51      304.81     35.05 o 
   2   6  13       47.97       79.29     22.70 o 
   3   6  13      975.91      927.93     32.46 o 
   4   6  13       20.06       13.60     13.04 o 
   5   6  13        5.73        8.99     11.59 o 
   6   6  13       47.69       61.94     12.91 o 
   7   6  13      151.66      165.43     16.09 o 
 -11   7  13       12.98       37.45     10.34 o 
 -10   7  13      264.63      272.35     20.68 o 
  -9   7  13       73.70      104.57     23.84 o 
  -8   7  13       47.87       53.43     18.39 o 
  -7   7  13      118.20      116.06     26.72 o 
  -6   7  13       27.77       51.71     13.50 o 
  -5   7  13       31.78       47.40     13.22 o 
  -4   7  13       38.89       57.74     13.50 o 
  -3   7  13       50.76       61.19     22.70 o 
  -2   7  13        0.49       23.84     23.27 o 
  -1   7  13      143.03      143.93     21.55 o 
   0   7  13       57.90       76.70     23.27 o 
   1   7  13       50.35       58.61     18.67 o 
   2   7  13        5.42       30.45     23.56 o 
   3   7  13        0.19       19.54     32.18 o 
 -21   0  14      722.81      742.05     33.32 o 
 -20   0  14      187.61      193.34     22.12 o 
 -19   0  14      930.25      971.31     29.02 o 
 -18   0  14       13.75       31.31     16.09 o 
 -17   0  14     2569.87     2476.10     66.65 o 
 -16   0  14        2.90       23.56     11.49 o 
 -15   0  14       23.48       31.31     12.07 o 
 -14   0  14       14.34       22.98     15.80 o 
 -13   0  14      333.17      447.30     21.26 o 
 -12   0  14     1782.78     1766.22     30.45 o 
 -11   0  14     3515.69     3237.98     42.52 o 
 -10   0  14      206.44      257.12     19.54 o 
  -9   0  14      290.27      291.59     12.07 o 
  -8   0  14       10.68       20.68     10.63 o 
  -7   0  14     5415.30     5079.47     66.36 o 
  -6   0  14     1217.86     1343.34     21.26 o 
  -5   0  14     3151.35     3115.88     34.47 o 
  -4   0  14      822.60      984.81     24.71 o 
  -3   0  14       52.04       44.24      8.04 o 
  -2   0  14        7.29        9.77     16.95 o 
  -1   0  14      745.70      715.34     19.25 o 
   0   0  14      915.35      915.29     19.82 o 
   1   0  14        4.03        9.48      8.04 o 
   2   0  14        2.86        5.75      6.61 o 
   3   0  14     1026.74      975.90     35.62 o 
   4   0  14      619.96      614.50     27.87 o 
   5   0  14      712.93      700.69     26.43 o 
   6   0  14      982.35      921.89     29.30 o 
   7   0  14      202.08      199.66     19.54 o 
   8   0  14       93.45      102.27     12.07 o 
   9   0  14      103.23      122.96     32.46 o 
  10   0  14       15.80       41.08     37.92 o 
  11   0  14       12.41       57.74     26.14 o 
  12   0  14      188.06      196.50     12.35 o 
 -21   1  14      860.89      824.93     26.77 o 
 -20   1  14      238.05      287.85     15.87 o 
 -19   1  14      701.57      676.54     20.15 o 
 -18   1  14       28.72       46.76     10.35 o 
 -17   1  14      244.33      277.77     15.14 o 
 -16   1  14        0.22       12.99     12.01 o 
 -15   1  14     2589.37     2531.48     50.81 o 
 -14   1  14      116.94      104.69      8.91 o 
 -13   1  14      151.12      177.73     10.74 o 
 -12   1  14        6.48        9.35      8.93 o 
 -11   1  14     1097.74     1098.34     23.13 o 
 -10   1  14       10.74       17.87      7.51 o 
  -9   1  14      975.09      940.26     16.51 o 
  -8   1  14      858.34      866.69     17.24 o 
  -7   1  14       10.13       17.87      8.87 o 
  -6   1  14      176.94      177.95     10.05 o 
  -5   1  14      251.84      232.99      6.88 o 
  -4   1  14      245.68      250.20     14.08 o 
  -3   1  14     2038.92     2009.40     48.55 o 
  -2   1  14      342.08      345.71     15.51 o 
  -1   1  14       61.20       57.20      7.22 o 
   0   1  14      647.76      598.92     13.87 o 
   1   1  14      925.45      880.00     21.25 o 
   2   1  14      210.53      186.45     12.35 o 
   3   1  14        1.61       10.79     11.06 o 
   4   1  14     1264.85     1210.41     19.90 o 
   5   1  14      414.19      395.47     10.45 o 
   6   1  14      103.19       99.64      8.34 o 
   7   1  14      122.10      118.59     12.05 o 
   8   1  14      673.44      658.98     13.28 o 
   9   1  14      344.74      336.61     17.46 o 
  10   1  14      114.67      117.64     15.59 o 
  11   1  14        9.97       34.68     12.39 o 
  12   1  14       20.34       36.42     15.50 o 
 -20   2  14       10.76       28.57     13.70 o 
 -19   2  14      290.11      315.81     16.77 o 
 -18   2  14      437.30      407.83     23.39 o 
 -17   2  14      503.51      457.84     15.30 o 
 -16   2  14      118.60      102.34     12.14 o 
 -15   2  14      162.42      156.39     12.39 o 
 -14   2  14      476.36      499.56     15.44 o 
 -13   2  14      438.92      451.95     10.11 o 
 -12   2  14      129.24      140.92      9.73 o 
 -11   2  14       54.18       55.36      7.60 o 
 -10   2  14     1360.51     1359.99     34.04 o 
  -9   2  14      276.27      284.57     12.34 o 
  -8   2  14     2009.09     2022.68     31.68 o 
  -7   2  14      976.01      967.93     17.11 o 
  -6   2  14        1.63       11.42      8.45 o 
  -5   2  14       70.92       62.92      5.16 o 
  -4   2  14      944.28      964.56     11.35 o 
  -3   2  14     2746.15     2720.63     11.78 o 
  -2   2  14      186.18      185.09      9.08 o 
  -1   2  14     1188.89     1153.73     20.75 o 
   0   2  14       88.73      118.11      8.94 o 
   1   2  14      444.40      464.10     15.57 o 
   2   2  14     1147.19     1048.94     34.83 o 
   3   2  14      385.95      368.38     17.94 o 
   4   2  14        8.15       18.23      8.14 o 
   5   2  14      139.93      136.36     10.05 o 
   6   2  14      141.28      139.92     12.56 o 
   7   2  14      357.49      351.45     20.40 o 
   8   2  14       43.51       44.64     12.35 o 
   9   2  14       82.71       88.90      9.52 o 
  10   2  14       21.37       41.67     10.26 o 
  11   2  14       13.22       26.92     10.10 o 
  12   2  14      196.57      191.56     11.21 o 
 -19   3  14      214.82      215.63     13.39 o 
 -18   3  14      110.85      121.11     20.22 o 
 -17   3  14       27.92       42.37     14.08 o 
 -16   3  14      392.82      405.64     13.62 o 
 -15   3  14      103.02       98.57      9.11 o 
 -14   3  14      476.86      501.99     13.78 o 
 -13   3  14        9.55       20.19      9.24 o 
 -12   3  14       41.76       53.61     10.01 o 
 -11   3  14      122.44      140.55      6.52 o 
 -10   3  14      268.35      262.04     11.70 o 
  -9   3  14      544.42      571.09     16.40 o 
  -8   3  14     1858.15     1755.29     29.49 o 
  -7   3  14     1064.85     1047.16     17.31 o 
  -6   3  14       67.91       81.40      8.74 o 
  -5   3  14        0.98       18.55      7.79 o 
  -4   3  14     1673.79     1659.82     18.48 o 
  -3   3  14      116.85      130.64      7.57 o 
  -2   3  14       13.04       12.55      7.82 o 
  -1   3  14      914.88      960.92     14.51 o 
   0   3  14        0.11        9.74      5.83 o 
   1   3  14      171.30      176.55      8.88 o 
   2   3  14      126.03      132.34     11.57 o 
   3   3  14      741.01      708.91     13.97 o 
   4   3  14        1.86       17.09     11.31 o 
   5   3  14     1340.59     1315.97     17.13 o 
   6   3  14       23.02       63.36     14.36 o 
   7   3  14       13.83       35.55     11.14 o 
   8   3  14        0.01       13.40      9.65 o 
   9   3  14      527.23      536.03     12.88 o 
  10   3  14       31.32       51.06     11.64 o 
  11   3  14      306.12      301.28     14.54 o 
 -18   4  14      465.56      448.75     19.67 o 
 -17   4  14        0.15       14.45     12.56 o 
 -16   4  14      110.49      126.02     15.01 o 
 -15   4  14       56.23       70.15     11.27 o 
 -14   4  14      183.78      176.83     10.83 o 
 -13   4  14       96.08      101.36     13.45 o 
 -12   4  14      528.84      500.88     13.21 o 
 -11   4  14       52.65       51.87      8.01 o 
 -10   4  14       76.34       76.06     13.57 o 
  -9   4  14      197.12      173.85     13.39 o 
  -8   4  14       61.09       56.35      9.39 o 
  -7   4  14     1092.88     1065.28     36.81 o 
  -6   4  14     1169.33     1140.65     14.36 o 
  -5   4  14      344.98      353.20      8.24 o 
  -4   4  14       58.25       50.36      4.47 o 
  -3   4  14      753.64      709.83     18.10 o 
  -2   4  14      218.06      235.31      8.97 o 
  -1   4  14      186.12      164.31     18.10 o 
   0   4  14      678.52      624.59     25.28 o 
   1   4  14     1712.03     1619.03     68.09 o 
   2   4  14      346.80      313.67     25.05 o 
   3   4  14      506.72      477.33     23.70 o 
   4   4  14       54.37       56.24     17.35 o 
   5   4  14      132.66      126.30     13.86 o 
   6   4  14       15.08       28.71     12.19 o 
   7   4  14      393.76      380.99     14.74 o 
   8   4  14       20.26       27.56     11.53 o 
   9   4  14       68.42       63.93     15.37 o 
  10   4  14       30.62       38.12     13.22 o 
 -16   5  14       37.22       51.00     15.67 o 
 -15   5  14        5.28       13.48     11.07 o 
 -14   5  14      515.34      509.28     35.62 o 
 -13   5  14       34.90       29.37     11.35 o 
 -12   5  14      195.29      174.21     18.99 o 
 -11   5  14       62.45       59.71     13.87 o 
 -10   5  14      531.58      512.50     18.67 o 
  -9   5  14        0.75        7.69      7.31 o 
  -8   5  14      654.61      584.88     41.37 o 
  -7   5  14        0.04        7.10      4.41 o 
  -6   5  14     1015.38     1037.96     31.89 o 
  -5   5  14      604.53      631.74     22.41 o 
  -4   5  14      513.31      507.34     27.87 o 
  -3   5  14      159.33      140.19     18.10 o 
  -2   5  14       44.76       52.86     24.71 o 
  -1   5  14      234.26      244.48     23.56 o 
   0   5  14      113.05      122.38     18.96 o 
   1   5  14       97.45       99.69     25.57 o 
   2   5  14       49.98       54.87     15.23 o 
   3   5  14      103.41      114.92     11.09 o 
   4   5  14        2.96       28.88     20.68 o 
   5   5  14      161.84      157.51     12.45 o 
   6   5  14        0.16       16.73     11.57 o 
   7   5  14       60.58       97.76     17.04 o 
   8   5  14       24.01       38.36     13.60 o 
 -14   6  14      166.79      164.23     17.03 o 
 -13   6  14      629.05      576.79     48.98 o 
 -12   6  14        0.22       26.87     12.53 o 
 -11   6  14      134.10      124.42     16.70 o 
 -10   6  14      131.87      157.32     15.39 o 
  -9   6  14        1.15       26.14     14.94 o 
  -8   6  14       34.83       67.22     22.70 o 
  -7   6  14      593.56      598.13     32.18 o 
  -6   6  14      137.98      115.20     14.36 o 
  -5   6  14        0.46       11.49     17.81 o 
  -4   6  14      239.28      234.14     18.39 o 
  -3   6  14      119.12      124.39     20.97 o 
  -2   6  14        5.03       18.39     20.11 o 
  -1   6  14        1.97       27.00     20.11 o 
   0   6  14      145.91      140.77     22.98 o 
   1   6  14        0.50       22.12     30.74 o 
   2   6  14       41.73       64.06     26.43 o 
   3   6  14       19.28       29.88     26.14 o 
   4   6  14        3.15       29.30     19.82 o 
   5   6  14        2.07       52.12     15.08 o 
   6   6  14       13.06       39.44     14.29 o 
  -9   7  14      238.88      253.67     15.80 o 
  -8   7  14       50.83       66.08     14.36 o 
  -7   7  14        0.04        8.62     16.95 o 
  -6   7  14       45.04       52.57     18.96 o 
  -5   7  14      178.34      202.82     18.96 o 
  -4   7  14        7.66       17.52     23.56 o 
  -3   7  14       58.64       61.48     19.54 o 
  -2   7  14      169.35      168.35     20.97 o 
  -1   7  14        6.28       28.73     27.58 o 
   0   7  14       10.86       25.57     24.71 o 
   1   7  14      115.02      139.91     29.59 o 
   2   7  14       69.72       84.46     17.52 o 
 -20   1  15       34.92       52.63     18.95 o 
 -19   1  15        1.62       26.57     13.80 o 
 -18   1  15      414.79      421.86     12.84 o 
 -17   1  15      250.71      248.75     13.74 o 
 -16   1  15      750.65      703.39     23.23 o 
 -15   1  15       78.46       85.21     11.24 o 
 -14   1  15      168.50      136.45     13.58 o 
 -13   1  15       23.69       38.08     11.74 o 
 -12   1  15     1025.70      985.91     19.36 o 
 -11   1  15        8.29       25.13      9.16 o 
 -10   1  15      164.44      197.44     21.55 o 
  -9   1  15        1.73        8.12     10.13 o 
  -8   1  15     1540.19     1437.25     48.84 o 
  -7   1  15      653.17      638.34     16.65 o 
  -6   1  15      464.47      472.92     17.09 o 
  -5   1  15      633.98      618.06     10.55 o 
  -4   1  15      114.91      127.05      7.68 o 
  -3   1  15      256.94      259.69     18.24 o 
  -2   1  15     1269.93     1299.99     26.86 o 
  -1   1  15       74.81       80.66      9.39 o 
   0   1  15      385.05      391.20     10.88 o 
   1   1  15       14.96       22.72      7.01 o 
   2   1  15       57.00       71.20      8.02 o 
   3   1  15      156.22      155.46     11.93 o 
   4   1  15       29.89       42.93     10.63 o 
   5   1  15       65.38       71.11      7.85 o 
   6   1  15        1.12       13.63      7.31 o 
   7   1  15      285.42      253.00     12.53 o 
   8   1  15      196.08      173.65     14.38 o 
   9   1  15        4.28       13.98      6.94 o 
  10   1  15       37.54       56.12     12.34 o 
  11   1  15        7.71       24.93      8.29 o 
 -20   2  15      233.91      247.08     19.18 o 
 -19   2  15      296.73      316.17     18.63 o 
 -18   2  15       42.26       54.85     22.73 o 
 -17   2  15       12.26       16.33     12.64 o 
 -16   2  15       49.27       66.47     13.50 o 
 -15   2  15      132.42      123.99     13.61 o 
 -14   2  15      244.20      241.13     15.64 o 
 -13   2  15      284.97      301.81     16.09 o 
 -12   2  15        0.26       15.88     10.13 o 
 -11   2  15      146.09      145.58      8.08 o 
 -10   2  15      126.09      139.30      9.48 o 
  -9   2  15      357.67      367.35     16.81 o 
  -8   2  15      460.89      442.37     13.74 o 
  -7   2  15     1739.70     1749.89     28.12 o 
  -6   2  15      152.65      161.21     10.20 o 
  -5   2  15      531.23      504.39     14.36 o 
  -4   2  15      376.11      356.55      7.70 o 
  -3   2  15     4719.40     4635.73     32.74 o 
  -2   2  15      141.31      146.86      9.90 o 
  -1   2  15      441.17      422.63     12.49 o 
   0   2  15      586.77      578.42     12.33 o 
   1   2  15        0.03        7.99      8.12 o 
   2   2  15      232.71      225.03     11.09 o 
   3   2  15      563.52      558.80     13.42 o 
   4   2  15      310.59      304.01     12.56 o 
   5   2  15       99.30       92.63      9.08 o 
   6   2  15       26.61       32.37     13.18 o 
   7   2  15       31.52       41.94      8.83 o 
   8   2  15      100.21       99.23     12.07 o 
   9   2  15       97.59      109.55     11.73 o 
  10   2  15       71.56       92.36     10.63 o 
  11   2  15       81.88       86.99     10.55 o 
 -19   3  15       16.22       10.80     12.43 o 
 -18   3  15        1.03       17.22     15.14 o 
 -17   3  15      284.59      295.01     15.04 o 
 -16   3  15        0.02       19.88     14.24 o 
 -15   3  15      292.41      329.31     17.99 o 
 -14   3  15       54.29       62.88      9.41 o 
 -13   3  15      118.32      124.15     10.93 o 
 -12   3  15      143.94      131.30     10.97 o 
 -11   3  15     1614.29     1631.44     21.34 o 
 -10   3  15        2.06       15.04      9.00 o 
  -9   3  15      982.80      956.91     40.51 o 
  -8   3  15      317.87      333.04     17.46 o 
  -7   3  15      462.20      466.65     32.03 o 
  -6   3  15      431.24      414.86      8.04 o 
  -5   3  15      287.79      276.23      6.30 o 
  -4   3  15      205.21      207.71      8.13 o 
  -3   3  15       33.58       43.72      5.77 o 
  -2   3  15        1.54        1.15     10.49 o 
  -1   3  15      736.53      671.82     16.85 o 
   0   3  15      202.07      202.39     10.04 o 
   1   3  15       89.30       80.09      7.15 o 
   2   3  15      114.96      120.97      7.34 o 
   3   3  15      101.51      121.69     13.30 o 
   4   3  15      125.49      123.64     14.14 o 
   5   3  15      272.62      255.75     17.86 o 
   6   3  15      151.08      140.76     12.14 o 
   7   3  15        0.68       15.03     10.13 o 
   8   3  15       35.27       45.74     11.74 o 
   9   3  15       19.84       47.73     13.07 o 
  10   3  15        0.53       12.70     14.79 o 
 -18   4  15      211.71      196.12     15.80 o 
 -17   4  15       86.45      104.93     14.35 o 
 -16   4  15       26.46       31.64      9.37 o 
 -15   4  15       29.30       43.46      9.01 o 
 -14   4  15       19.66       29.08     13.18 o 
 -13   4  15      118.36      115.43     12.62 o 
 -12   4  15       39.55       49.73     12.96 o 
 -11   4  15       17.63       28.68     17.23 o 
 -10   4  15       52.93       63.79     12.53 o 
  -9   4  15      133.96      135.82     13.93 o 
  -8   4  15      388.55      347.45     19.35 o 
  -7   4  15     1023.15     1029.56     21.69 o 
  -6   4  15        3.78       13.71      4.39 o 
  -5   4  15       24.95       33.28      4.58 o 
  -4   4  15      437.41      411.89     23.84 o 
  -3   4  15      127.41      119.90      8.93 o 
  -2   4  15       62.75       68.01      5.89 o 
  -1   4  15       92.89      105.34     11.53 o 
   0   4  15        7.38       16.93      7.47 o 
   1   4  15      112.73      112.58     13.91 o 
   2   4  15       54.83       46.62     10.85 o 
   3   4  15      390.78      354.15     26.04 o 
   4   4  15      375.25      351.98     20.76 o 
   5   4  15      117.31      123.01     15.41 o 
   6   4  15      165.14      167.57     17.71 o 
   7   4  15      168.23      182.78     20.97 o 
   8   4  15        0.37       26.60     16.25 o 
   9   4  15        3.05       24.15     12.31 o 
 -16   5  15      772.30      868.03     20.40 o 
 -15   5  15       32.37       37.40      9.70 o 
 -14   5  15       38.17       48.46     17.40 o 
 -13   5  15      134.98      134.93     15.13 o 
 -12   5  15      655.78      617.46     34.44 o 
 -11   5  15       54.91       68.14     18.11 o 
 -10   5  15      390.05      344.03     32.46 o 
  -9   5  15        0.47        4.32      9.94 o 
  -8   5  15       43.48       51.57     12.21 o 
  -7   5  15        3.80       11.65      6.66 o 
  -6   5  15        0.28        8.33     14.08 o 
  -5   5  15       23.68       27.29     29.59 o 
  -4   5  15      989.65     1014.69     20.11 o 
  -3   5  15       29.22       54.58     13.22 o 
  -2   5  15        8.92       17.24     20.97 o 
  -1   5  15       64.61       85.32     21.26 o 
   0   5  15      469.05      483.21     17.52 o 
   1   5  15      143.57      146.80     20.11 o 
   2   5  15      572.97      547.28     34.76 o 
   3   5  15      249.93      280.39     28.44 o 
   4   5  15        1.20       13.24     12.04 o 
   5   5  15      164.93      174.34     12.74 o 
   6   5  15       22.79       39.72     12.40 o 
   7   5  15       48.46       39.61     13.92 o 
 -13   6  15       49.80       57.48     14.01 o 
 -12   6  15      580.59      577.66     13.80 o 
 -11   6  15       14.04       30.16     16.66 o 
 -10   6  15       97.94       95.95     15.80 o 
  -9   6  15      244.40      250.80     15.23 o 
  -8   6  15      390.11      345.60     15.80 o 
  -7   6  15       30.17       51.42     14.08 o 
  -6   6  15      205.37      217.19     14.65 o 
  -5   6  15       74.69      103.71     13.79 o 
  -4   6  15        8.52       24.71     14.08 o 
  -3   6  15       66.80       98.54     16.66 o 
  -2   6  15      819.45      828.53     50.56 o 
  -1   6  15        1.12       12.93     20.68 o 
   0   6  15       92.50      106.58     26.43 o 
   1   6  15       72.01      100.55     14.65 o 
   2   6  15      156.57      191.91     16.09 o 
   3   6  15        9.88       27.29     20.40 o 
   4   6  15       92.75      119.22     22.41 o 
  -8   7  15       64.89       80.44     18.67 o 
  -7   7  15        0.98       41.37     14.94 o 
  -6   7  15       31.81       67.80     15.23 o 
  -5   7  15        4.65       18.10     14.94 o 
  -4   7  15      166.43      185.87     21.83 o 
  -3   7  15       10.13       43.95     23.56 o 
  -2   7  15        8.29       34.76     28.73 o 
  -1   7  15       66.64       89.92     27.29 o 
 -20   0  16      329.07      366.86     29.59 o 
 -19   0  16       36.35       52.00     27.00 o 
 -18   0  16     1795.99     1809.31     32.75 o 
 -17   0  16        3.18       24.42     16.66 o 
 -16   0  16     1249.92     1104.61     45.10 o 
 -15   0  16     1067.39     1005.78     43.09 o 
 -14   0  16       95.42       85.90     12.07 o 
 -13   0  16      587.23      533.49     20.97 o 
 -12   0  16        0.21        4.88     13.50 o 
 -11   0  16     1548.62     1334.43     56.31 o 
 -10   0  16     1520.62     1355.12     29.59 o 
  -9   0  16      555.16      646.68     16.38 o 
  -8   0  16      481.47      454.48     14.36 o 
  -7   0  16       51.88       61.19     13.22 o 
  -6   0  16     2188.67     2033.97     16.09 o 
  -5   0  16     1511.16     1422.92     19.25 o 
  -4   0  16     1304.76     1295.94     15.80 o 
  -3   0  16      318.58      307.11     16.09 o 
  -2   0  16      106.18       91.93     15.23 o 
  -1   0  16     1024.40      979.06     24.13 o 
   0   0  16      477.25      432.65     20.11 o 
   1   0  16     4634.17     4464.68     76.42 o 
   2   0  16       39.58       44.24     12.93 o 
   3   0  16     2048.00     1922.51     79.29 o 
   4   0  16       13.27       17.81     13.79 o 
   5   0  16      101.18      110.32     22.12 o 
   6   0  16      135.55      142.21     11.49 o 
   7   0  16      978.87      893.17     16.66 o 
   8   0  16       12.68       26.72     27.87 o 
   9   0  16      114.87       96.81     29.30 o 
  10   0  16      241.74      193.92     43.09 o 
 -20   1  16     1239.48     1234.51     22.95 o 
 -19   1  16       62.16      102.24     15.99 o 
 -18   1  16      430.11      412.68     12.81 o 
 -17   1  16      332.28      347.65     14.29 o 
 -16   1  16      557.69      542.18     13.34 o 
 -15   1  16        9.72       26.10      9.44 o 
 -14   1  16      867.01      856.12     15.92 o 
 -13   1  16      883.10      819.47     18.68 o 
 -12   1  16      314.17      292.72      9.44 o 
 -11   1  16       50.33       85.76     12.05 o 
 -10   1  16      150.47      180.08     10.25 o 
  -9   1  16        5.15       16.49      9.44 o 
  -8   1  16      645.11      601.67     14.60 o 
  -7   1  16      779.89      797.12     20.78 o 
  -6   1  16        9.41       19.20      8.48 o 
  -5   1  16     1134.13     1153.00     41.94 o 
  -4   1  16      382.10      360.95     13.79 o 
  -3   1  16        3.12       17.78      6.42 o 
  -2   1  16     2063.11     1981.15     26.94 o 
  -1   1  16     2360.95     2320.74     28.61 o 
   0   1  16      261.22      272.87     16.34 o 
   1   1  16      354.62      345.91     14.67 o 
   2   1  16        7.89       24.36     11.14 o 
   3   1  16      918.46      875.40     26.15 o 
   4   1  16        0.34       11.31     18.12 o 
   5   1  16      811.78      773.62     35.30 o 
   6   1  16       65.23       70.92      8.88 o 
   7   1  16       43.17       44.88     10.57 o 
   8   1  16       42.84       49.38     13.71 o 
   9   1  16      148.09      153.12     19.82 o 
  10   1  16       10.09       46.22     18.84 o 
 -19   2  16      657.63      595.52     19.08 o 
 -18   2  16      741.55      737.62     21.61 o 
 -17   2  16      651.22      632.56     15.00 o 
 -16   2  16       34.10       42.83     13.93 o 
 -15   2  16       41.18       61.80     10.57 o 
 -14   2  16      930.62      916.23     17.96 o 
 -13   2  16      156.37      186.18     28.44 o 
 -12   2  16     1121.42     1060.44     22.75 o 
 -11   2  16      380.02      381.68     14.59 o 
 -10   2  16       37.96       31.37      8.90 o 
  -9   2  16      985.88     1007.65     26.28 o 
  -8   2  16      794.53      863.01     14.62 o 
  -7   2  16       95.55       92.84     12.70 o 
  -6   2  16      525.77      496.84      8.34 o 
  -5   2  16      791.94      802.02     14.45 o 
  -4   2  16        0.50        8.68      5.52 o 
  -3   2  16      373.08      378.60     11.33 o 
  -2   2  16      681.00      663.24     16.18 o 
  -1   2  16       13.80       20.91      9.61 o 
   0   2  16      107.15      106.04      8.65 o 
   1   2  16      213.72      204.96     11.00 o 
   2   2  16      339.09      320.33     13.91 o 
   3   2  16       44.22       48.65      9.65 o 
   4   2  16       26.63       38.56     10.77 o 
   5   2  16       84.76       89.05     11.51 o 
   6   2  16       70.95       86.94     12.76 o 
   7   2  16       75.55       83.43      9.95 o 
   8   2  16      138.03      126.71     12.78 o 
   9   2  16       14.07       29.98     10.76 o 
 -18   3  16      197.07      188.44     17.45 o 
 -17   3  16       77.79       77.45     13.07 o 
 -16   3  16      190.43      176.70     12.71 o 
 -15   3  16      208.18      238.40     16.39 o 
 -14   3  16       55.17       69.75      8.72 o 
 -13   3  16      111.91      118.58     11.78 o 
 -12   3  16      799.90      793.91     22.14 o 
 -11   3  16      109.83      111.51     12.11 o 
 -10   3  16      426.28      392.27     28.58 o 
  -9   3  16       34.50       39.46     11.97 o 
  -8   3  16      645.54      629.20     26.57 o 
  -7   3  16      212.84      197.91      6.61 o 
  -6   3  16     1270.54     1131.35     40.36 o 
  -5   3  16      341.31      296.38      7.18 o 
  -4   3  16      108.58      116.04     12.90 o 
  -3   3  16       20.49       45.15      9.52 o 
  -2   3  16       74.77       79.86     11.31 o 
  -1   3  16      194.84      199.75     10.46 o 
   0   3  16       68.94       74.13      9.62 o 
   1   3  16        6.47       11.68      6.68 o 
   2   3  16      132.49      114.89     10.85 o 
   3   3  16      135.15      128.66     14.63 o 
   4   3  16      552.36      570.75     14.00 o 
   5   3  16       21.34       41.62     11.87 o 
   6   3  16      524.27      516.57     17.26 o 
   7   3  16      114.60      133.74     14.08 o 
   8   3  16       12.93       19.82     11.64 o 
   9   3  16      120.01      127.52     13.37 o 
 -17   4  16      244.08      255.66     18.47 o 
 -16   4  16       12.56       25.60     15.56 o 
 -15   4  16      164.83      189.34     19.30 o 
 -14   4  16      119.47      148.22     14.98 o 
 -13   4  16       66.47       74.35     12.18 o 
 -12   4  16       29.51       43.35     13.57 o 
 -11   4  16      372.68      393.35     14.42 o 
 -10   4  16      245.70      230.02     13.12 o 
  -9   4  16        4.56       11.59     10.21 o 
  -8   4  16     1309.05     1122.16    104.00 o 
  -7   4  16        3.55       15.05      8.61 o 
  -6   4  16      383.14      376.22     21.55 o 
  -5   4  16      332.26      280.72     29.30 o 
  -4   4  16      912.69      817.33     80.44 o 
  -3   4  16       31.91       41.94      4.67 o 
  -2   4  16       96.50       76.69      6.20 o 
  -1   4  16        0.00       13.47      7.34 o 
   0   4  16      235.39      204.63     15.80 o 
   1   4  16        1.30       16.50      9.34 o 
   2   4  16      342.29      300.39     23.84 o 
   3   4  16        0.01        9.85     10.65 o 
   4   4  16       48.74       59.94     14.73 o 
   5   4  16        4.07       15.98     12.39 o 
   6   4  16       25.25       53.72     17.30 o 
   7   4  16       21.84       38.72     18.28 o 
 -15   5  16      234.16      213.23     15.80 o 
 -14   5  16       32.03       46.07     15.83 o 
 -13   5  16      255.00      242.50     18.77 o 
 -12   5  16      131.00      132.08     12.93 o 
 -11   5  16       51.91       69.77     11.46 o 
 -10   5  16      314.75      334.06     14.08 o 
  -9   5  16      235.97      237.87     17.52 o 
  -8   5  16       72.99      109.46     13.50 o 
  -7   5  16       20.89       31.60     15.23 o 
  -6   5  16       46.23       67.51     20.40 o 
  -5   5  16      445.70      460.23     28.44 o 
  -4   5  16     1297.23     1307.72     32.75 o 
  -3   5  16       12.28       37.92     32.18 o 
  -2   5  16       34.35       49.41     22.41 o 
  -1   5  16       32.24       43.38     17.81 o 
   0   5  16      124.05      118.07     15.23 o 
   1   5  16        0.10       11.20     15.23 o 
   2   5  16        0.77       11.49     23.56 o 
   3   5  16       12.43       34.47     28.44 o 
   4   5  16       30.56       47.40     26.43 o 
   5   5  16       73.61      102.28     11.80 o 
 -12   6  16      182.75      194.09     13.67 o 
 -11   6  16       16.71       42.51     11.26 o 
 -10   6  16        3.80        4.60     15.23 o 
  -9   6  16      555.18      557.62     18.10 o 
  -8   6  16        5.85       15.51     16.95 o 
  -7   6  16        0.13       24.71     21.83 o 
  -6   6  16      210.98      217.47     21.55 o 
  -5   6  16        0.63        8.33     21.83 o 
  -4   6  16       10.69       17.81     16.38 o 
  -3   6  16      615.22      597.55     24.42 o 
  -2   6  16        6.38       26.72     22.12 o 
  -1   6  16      122.43      113.19     23.56 o 
   0   6  16        0.25       35.34     16.38 o 
   1   6  16      212.90      203.68     16.38 o 
   2   6  16       74.37      112.90     16.66 o 
 -19   1  17       78.75      109.62     14.18 o 
 -18   1  17        0.42        3.36     13.17 o 
 -17   1  17      571.55      580.72     17.87 o 
 -16   1  17      328.68      369.97     12.34 o 
 -15   1  17      490.19      469.91     15.70 o 
 -14   1  17      381.03      381.04     14.62 o 
 -13   1  17       55.44       52.24     12.91 o 
 -12   1  17        0.28       14.76     11.97 o 
 -11   1  17       44.66       61.91      8.21 o 
 -10   1  17      607.25      607.84     30.60 o 
  -9   1  17      610.61      595.44     31.03 o 
  -8   1  17       47.98       63.46     13.54 o 
  -7   1  17       25.22       26.67      8.83 o 
  -6   1  17        8.50       14.84      7.07 o 
  -5   1  17        2.88       10.60      9.11 o 
  -4   1  17       16.95       20.94      4.83 o 
  -3   1  17        7.73       19.40      6.46 o 
  -2   1  17      595.73      587.00     14.64 o 
  -1   1  17      316.60      333.62     16.36 o 
   0   1  17      551.24      519.91     17.10 o 
   1   1  17       12.03       17.55      9.46 o 
   2   1  17      673.54      647.49     20.17 o 
   3   1  17      184.13      209.29     12.54 o 
   4   1  17       11.51       25.83     12.00 o 
   5   1  17       81.62      107.90     17.47 o 
   6   1  17       65.94       84.61     19.26 o 
   7   1  17       30.59       32.21     11.00 o 
   8   1  17        6.28       15.76     11.90 o 
   9   1  17       15.81       30.41     12.41 o 
 -18   2  17      110.08      102.73     22.76 o 
 -17   2  17       16.57       28.77     18.79 o 
 -16   2  17      308.50      287.74     29.59 o 
 -15   2  17       32.69       51.68     13.91 o 
 -14   2  17      289.17      294.00     14.18 o 
 -13   2  17       96.84      103.38     12.33 o 
 -12   2  17     1202.08     1162.58     19.88 o 
 -11   2  17      157.40      181.60     14.98 o 
 -10   2  17      107.61      111.94     13.04 o 
  -9   2  17       56.04       81.04     12.70 o 
  -8   2  17      126.23      163.12     11.94 o 
  -7   2  17      190.27      184.29     18.24 o 
  -6   2  17     1006.44     1018.13     10.25 o 
  -5   2  17      447.30      477.78      9.11 o 
  -4   2  17       80.70       82.70      8.10 o 
  -3   2  17      115.03      107.81      8.62 o 
  -2   2  17      399.07      366.25     15.35 o 
  -1   2  17       28.33       26.29      7.31 o 
   0   2  17        8.16       19.73     11.63 o 
   1   2  17       37.52       36.15      9.02 o 
   2   2  17       72.93       79.80     10.02 o 
   3   2  17        2.01       24.73      9.23 o 
   4   2  17      110.14      117.79     12.70 o 
   5   2  17       15.53       28.58     14.11 o 
   6   2  17      106.23      115.33     12.59 o 
   7   2  17      546.71      544.70     15.83 o 
   8   2  17       23.81       35.05     23.84 o 
 -18   3  17        4.50       36.12     19.08 o 
 -17   3  17       26.72       48.30     12.08 o 
 -16   3  17      562.83      551.63     22.84 o 
 -15   3  17       41.86       51.72     16.37 o 
 -14   3  17      136.78      124.75     16.32 o 
 -13   3  17       14.79       29.39     10.47 o 
 -12   3  17      293.68      302.69     16.14 o 
 -11   3  17        0.00       14.31     16.00 o 
 -10   3  17      405.29      372.35     26.73 o 
  -9   3  17       50.24       53.33     13.88 o 
  -8   3  17        7.18       11.03      8.19 o 
  -7   3  17      105.83      107.53     12.07 o 
  -6   3  17      141.63      125.36      6.56 o 
  -5   3  17      102.50      101.82      7.45 o 
  -4   3  17        0.10       13.68      7.50 o 
  -3   3  17      121.25      121.57     10.77 o 
  -2   3  17        8.51       20.02      8.20 o 
  -1   3  17      174.11      170.88     10.05 o 
   0   3  17        0.98       23.24      9.86 o 
   1   3  17        7.62       16.33      8.27 o 
   2   3  17       52.10       63.25     15.17 o 
   3   3  17       29.63       36.35     10.51 o 
   4   3  17      179.04      165.26     11.69 o 
   5   3  17       80.41       94.16     23.56 o 
   6   3  17      106.27      102.76     23.15 o 
   7   3  17       36.47       70.27     17.66 o 
 -16   4  17        0.45       17.19     13.66 o 
 -15   4  17       60.54       72.39     14.97 o 
 -14   4  17      176.53      198.87     16.78 o 
 -13   4  17      136.81      146.74     15.72 o 
 -12   4  17        0.83       17.37     18.31 o 
 -11   4  17        0.04       13.53     10.16 o 
 -10   4  17      377.41      386.14     15.14 o 
  -9   4  17      111.66      118.18      7.47 o 
  -8   4  17      305.72      271.93     15.37 o 
  -7   4  17       57.92       77.69      5.85 o 
  -6   4  17      175.71      188.04     13.65 o 
  -5   4  17      125.26      108.12      9.62 o 
  -4   4  17      191.03      200.32     18.53 o 
  -3   4  17       47.67       40.15      8.11 o 
  -2   4  17       39.84       42.19      9.04 o 
  -1   4  17       73.18       69.17     10.16 o 
   0   4  17        2.38       25.13     14.12 o 
   1   4  17       13.98       24.76      5.89 o 
   2   4  17       96.46      103.02     12.31 o 
   3   4  17       24.71       33.43     11.78 o 
   4   4  17        1.60       13.64     11.09 o 
   5   4  17      183.78      157.85     19.79 o 
   6   4  17      495.51      497.69     25.23 o 
 -14   5  17        4.04       20.82     13.65 o 
 -13   5  17        6.28       33.87     11.24 o 
 -12   5  17       14.33       14.73     22.26 o 
 -11   5  17      143.44      166.42     13.07 o 
 -10   5  17       15.71       13.50     15.23 o 
  -9   5  17       85.73      119.80     14.65 o 
  -8   5  17      226.55      246.20     27.29 o 
  -7   5  17      103.46      118.36     18.10 o 
  -6   5  17      212.97      210.58     15.51 o 
  -5   5  17        0.07       16.09     20.68 o 
  -4   5  17      103.66      122.96     15.23 o 
  -3   5  17      617.40      611.92     18.67 o 
  -2   5  17      279.57      278.09     17.81 o 
  -1   5  17        8.72       39.36     27.87 o 
   0   5  17      121.45      133.30     13.79 o 
   1   5  17      261.31      258.84     17.24 o 
   2   5  17      162.58      178.98     47.11 o 
   3   5  17      121.13      111.75     16.09 o 
   4   5  17      238.07      271.20     41.66 o 
 -10   6  17      139.78      167.20     24.13 o 
  -9   6  17       69.04      106.30     22.98 o 
  -8   6  17      327.00      336.12     31.60 o 
  -7   6  17      271.83      272.06     23.56 o 
  -6   6  17        6.46       27.29     16.38 o 
  -5   6  17       78.41       90.21     16.09 o 
  -4   6  17       90.37       82.16     25.57 o 
  -3   6  17       61.71       84.46     29.59 o 
  -2   6  17      203.77      222.07     18.39 o 
  -1   6  17      522.33      552.45     26.14 o 
   0   6  17      190.32      206.56     17.81 o 
 -18   0  18      792.21      794.34     20.68 o 
 -17   0  18      306.67      314.29     24.99 o 
 -16   0  18      236.22      229.25     21.83 o 
 -15   0  18      284.36      265.16     24.71 o 
 -14   0  18     1650.95     1587.53     47.40 o 
 -13   0  18       70.45      104.00     20.11 o 
 -12   0  18      105.75      124.11     16.38 o 
 -11   0  18       59.14       83.31     19.82 o 
 -10   0  18     3405.00     3128.81     45.10 o 
  -9   0  18      365.25      324.06     18.67 o 
  -8   0  18     1445.36     1453.66     58.03 o 
  -7   0  18       25.39       31.60     10.05 o 
  -6   0  18      118.09      118.36     13.22 o 
  -5   0  18        0.43       24.13     20.68 o 
  -4   0  18       39.52       42.81     11.49 o 
  -3   0  18      659.70      614.50     39.93 o 
  -2   0  18      102.12      104.28     17.24 o 
  -1   0  18        8.57       23.56      9.77 o 
   0   0  18     1131.86     1120.98     15.80 o 
   1   0  18      400.99      399.32     22.98 o 
   2   0  18     2687.57     2600.21     38.21 o 
   3   0  18      239.09      245.63     14.94 o 
   4   0  18       35.70       44.53     13.22 o 
   5   0  18      352.47      357.67     34.47 o 
   6   0  18        9.73       26.72     26.14 o 
   7   0  18       78.32       99.97     21.83 o 
   8   0  18       27.37       57.17     14.65 o 
 -18   1  18       64.72       74.19     17.34 o 
 -17   1  18        5.07       24.43     13.04 o 
 -16   1  18      938.20      926.60     26.37 o 
 -15   1  18      136.02      129.53     14.01 o 
 -14   1  18        7.21       27.74     11.04 o 
 -13   1  18        5.66       22.58     13.34 o 
 -12   1  18      890.21      901.87     21.43 o 
 -11   1  18       67.66       83.02      8.70 o 
 -10   1  18      843.07      892.72     16.09 o 
  -9   1  18      242.22      238.59     23.10 o 
  -8   1  18      236.75      202.80     10.28 o 
  -7   1  18        8.27       12.25      7.28 o 
  -6   1  18     1114.25     1034.53     19.40 o 
  -5   1  18       33.39       37.19     11.53 o 
  -4   1  18      972.69      915.23     12.43 o 
  -3   1  18      330.85      343.99     15.46 o 
  -2   1  18      137.96      132.45     13.87 o 
  -1   1  18      454.57      408.92     19.45 o 
   0   1  18      244.93      222.51     14.00 o 
   1   1  18      265.34      255.19     14.83 o 
   2   1  18        2.26       11.59     12.45 o 
   3   1  18      424.64      406.40     11.57 o 
   4   1  18      591.11      550.32     24.12 o 
   5   1  18       25.82       37.80     13.66 o 
   6   1  18       68.65       75.66     14.18 o 
   7   1  18       66.15       69.04     14.98 o 
 -18   2  18      395.98      431.79     27.29 o 
 -17   2  18      650.47      698.40     19.39 o 
 -16   2  18       29.19       61.19     13.40 o 
 -15   2  18       19.11       43.58     15.96 o 
 -14   2  18      419.21      444.65     19.80 o 
 -13   2  18       15.25       32.95     11.74 o 
 -12   2  18      112.62      116.82     11.57 o 
 -11   2  18      133.59      163.44     16.58 o 
 -10   2  18       74.88       79.93     12.89 o 
  -9   2  18      374.34      376.21     21.61 o 
  -8   2  18        1.06       17.16      7.43 o 
  -7   2  18      272.84      270.21      8.63 o 
  -6   2  18        3.90        9.24      7.18 o 
  -5   2  18       40.14       54.12      7.73 o 
  -4   2  18      583.11      550.53     11.15 o 
  -3   2  18      160.49      181.82     13.66 o 
  -2   2  18      108.37      119.56     10.40 o 
  -1   2  18       86.61       87.13     11.56 o 
   0   2  18       52.70       71.39      8.94 o 
   1   2  18      410.87      394.77     14.46 o 
   2   2  18       91.55       92.04     12.33 o 
   3   2  18       19.35       30.22     10.89 o 
   4   2  18       14.61       38.11     10.80 o 
   5   2  18       55.13       58.08     12.15 o 
   6   2  18       96.85      108.96     14.18 o 
   7   2  18        6.80       27.40     18.77 o 
 -17   3  18      132.17      136.14     11.32 o 
 -16   3  18      236.55      242.54     13.70 o 
 -15   3  18       29.21       48.12     14.77 o 
 -14   3  18      101.40      128.08     16.77 o 
 -13   3  18      323.68      324.24     20.44 o 
 -12   3  18      153.73      152.11     19.34 o 
 -11   3  18     1014.57     1007.57     37.13 o 
 -10   3  18      143.34      130.53     16.09 o 
  -9   3  18       43.49       55.60      7.90 o 
  -8   3  18       13.01       33.08     10.87 o 
  -7   3  18      663.31      673.77     13.93 o 
  -6   3  18       47.33       42.23     12.07 o 
  -5   3  18     1174.34     1214.97     26.35 o 
  -4   3  18       86.04      102.91      9.19 o 
  -3   3  18       14.08       32.51      9.34 o 
  -2   3  18      220.38      229.66     15.66 o 
  -1   3  18      134.79      142.95      9.96 o 
   0   3  18        4.26       15.77      8.57 o 
   1   3  18       89.18       99.79     11.74 o 
   2   3  18      377.56      386.83     26.50 o 
   3   3  18        0.16       21.55     13.22 o 
   4   3  18      156.90      151.42     18.39 o 
   5   3  18      113.04      125.02     12.39 o 
   6   3  18      144.45      152.90     17.12 o 
 -15   4  18        6.88       24.96     15.05 o 
 -14   4  18       65.76       89.50     15.12 o 
 -13   4  18      670.98      686.68     17.54 o 
 -12   4  18      153.98      162.04      9.27 o 
 -11   4  18        5.33       15.62      7.77 o 
 -10   4  18       22.30       33.07      6.89 o 
  -9   4  18      905.35      853.89     27.15 o 
  -8   4  18      144.27      148.31     13.32 o 
  -7   4  18      262.61      243.43     15.62 o 
  -6   4  18      165.56      178.50     12.58 o 
  -5   4  18      172.79      154.05     17.09 o 
  -4   4  18      296.39      282.29     28.73 o 
  -3   4  18      539.90      478.54     34.33 o 
  -2   4  18       35.07       46.59     11.90 o 
  -1   4  18      109.10      104.18     13.08 o 
   0   4  18       77.23      103.45     28.73 o 
   1   4  18       29.75       41.43      7.10 o 
   2   4  18       63.12       71.36     13.53 o 
   3   4  18      192.58      176.41     19.97 o 
   4   4  18        4.48       45.59     13.13 o 
 -12   5  18       46.52       82.74     19.25 o 
 -11   5  18      182.57      195.93     21.55 o 
 -10   5  18      253.68      250.22     16.95 o 
  -9   5  18        1.33       22.70     14.94 o 
  -8   5  18       66.59       60.04     15.51 o 
  -7   5  18      271.04      270.62     16.66 o 
  -6   5  18       83.87       99.11     15.23 o 
  -5   5  18      337.85      317.45     15.80 o 
  -4   5  18      277.57      315.73     26.72 o 
  -3   5  18       87.08      109.46     18.67 o 
  -2   5  18        5.13       38.21     14.65 o 
  -1   5  18      173.21      191.91     21.83 o 
   0   5  18        1.18       18.96     26.14 o 
   1   5  18        7.93       50.27     16.66 o 
   2   5  18       27.77       41.08     35.91 o 
  -6   6  18        0.04       33.90     24.71 o 
  -5   6  18       82.36       98.83     17.24 o 
 -17   1  19       37.74       39.92     18.19 o 
 -16   1  19        6.46       13.41     15.57 o 
 -15   1  19       31.44       42.81     15.96 o 
 -14   1  19       53.08       58.49     14.20 o 
 -13   1  19        0.06        7.49     11.87 o 
 -12   1  19       55.62       74.55     14.20 o 
 -11   1  19      254.65      235.46     13.91 o 
 -10   1  19       41.01       46.90     12.07 o 
  -9   1  19      304.99      301.68     10.37 o 
  -8   1  19      727.99      610.69     43.09 o 
  -7   1  19       12.43       23.80     12.37 o 
  -6   1  19      179.17      178.03     15.66 o 
  -5   1  19       61.06       66.98     14.36 o 
  -4   1  19      133.36      151.96      8.62 o 
  -3   1  19        0.02       10.26     12.81 o 
  -2   1  19        2.50       13.86      9.28 o 
  -1   1  19      376.35      350.93     13.52 o 
   0   1  19      470.29      454.01     16.58 o 
   1   1  19        0.48       10.38     12.22 o 
   2   1  19       11.96       29.66     18.55 o 
   3   1  19      277.05      261.54     16.47 o 
   4   1  19      128.34      133.68     10.26 o 
   5   1  19       14.39       40.81     13.48 o 
   6   1  19      181.45      193.01     18.66 o 
 -17   2  19      209.43      190.33     14.68 o 
 -16   2  19       42.35       57.96     14.70 o 
 -15   2  19      325.24      350.62     15.64 o 
 -14   2  19      117.74      144.01     16.49 o 
 -13   2  19      410.81      445.66     19.34 o 
 -12   2  19       18.34       41.06     17.88 o 
 -11   2  19      184.25      177.33     15.53 o 
 -10   2  19      257.60      266.72     19.96 o 
  -9   2  19       23.25       26.39     11.64 o 
  -8   2  19       17.41       34.54      7.70 o 
  -7   2  19       11.79       23.46      8.28 o 
  -6   2  19      695.55      708.69     11.01 o 
  -5   2  19      260.43      278.13     12.70 o 
  -4   2  19      208.98      202.02     11.04 o 
  -3   2  19      176.34      190.31     14.56 o 
  -2   2  19       27.94       25.48      9.73 o 
  -1   2  19        7.77       20.36      8.53 o 
   0   2  19        0.42       19.19      8.82 o 
   1   2  19       46.15       55.52     14.63 o 
   2   2  19      104.39      130.63     11.64 o 
   3   2  19       13.96       28.90     18.65 o 
   4   2  19      350.36      364.84     16.60 o 
   5   2  19       36.21       68.01     23.13 o 
 -16   3  19       67.66       94.62     16.04 o 
 -15   3  19      208.59      197.98     15.81 o 
 -14   3  19        2.56       26.32     10.90 o 
 -13   3  19       41.75       50.18     13.32 o 
 -12   3  19      393.80      396.55     11.22 o 
 -11   3  19        9.18       24.39      8.55 o 
 -10   3  19        7.57       19.25     14.65 o 
  -9   3  19       27.70       43.44      8.18 o 
  -8   3  19      119.07      130.50      7.73 o 
  -7   3  19      120.98      134.51      7.96 o 
  -6   3  19        2.20       25.40      8.93 o 
  -5   3  19        0.34       10.96      7.48 o 
  -4   3  19       20.16       28.25      8.24 o 
  -3   3  19       38.67       48.12     13.17 o 
  -2   3  19      271.50      277.55     10.52 o 
  -1   3  19        5.18       21.19     10.94 o 
   0   3  19        2.83       18.20     10.70 o 
   1   3  19       49.56       54.89     14.25 o 
   2   3  19        2.20       10.03     13.65 o 
   3   3  19        8.81       31.06     10.68 o 
   4   3  19        0.07       19.53     11.09 o 
 -14   4  19       69.07       71.97     14.14 o 
 -13   4  19      439.88      476.08     21.01 o 
 -12   4  19      159.06      178.88     17.39 o 
 -11   4  19      140.25      162.77     13.74 o 
 -10   4  19       17.75       19.64      7.51 o 
  -9   4  19      243.50      208.27     20.40 o 
  -8   4  19       56.65       58.70      7.28 o 
  -7   4  19       22.86       48.33     13.58 o 
  -6   4  19        4.38       21.40     12.37 o 
  -5   4  19      179.16      183.19     16.81 o 
  -4   4  19      149.15      148.61     20.83 o 
  -3   4  19      241.52      228.17     38.64 o 
  -2   4  19       12.54       24.13     24.13 o 
  -1   4  19        0.92       14.94     17.24 o 
   0   4  19        4.89       25.86     16.95 o 
   1   4  19       86.27      111.18     20.68 o 
   2   4  19        0.20       30.16     20.97 o 
 -10   5  19        1.42       -2.59     16.38 o 
  -9   5  19       26.27       56.59     20.97 o 
  -8   5  19       32.54       81.59     18.67 o 
  -7   5  19      711.05      738.61     33.04 o 
  -6   5  19      198.85      205.12     16.09 o 
  -5   5  19      111.71      143.64     14.94 o 
  -4   5  19       91.23      112.90     33.61 o 
  -3   5  19      241.51      273.21     17.81 o 
  -2   5  19      416.75      403.92     32.75 o 
  -1   5  19      618.08      638.92     28.44 o 
 -16   0  20      219.50      273.21     27.87 o 
 -15   0  20      142.55      180.13     17.81 o 
 -14   0  20      176.07      163.46     16.09 o 
 -13   0  20      614.52      662.19     26.72 o 
 -12   0  20       32.77       35.34     15.23 o 
 -11   0  20        7.21        9.48     15.51 o 
 -10   0  20      231.24      245.92     21.55 o 
  -9   0  20     1244.97     1206.31     34.19 o 
  -8   0  20      326.60      346.46     18.10 o 
  -7   0  20      725.00      637.77     47.11 o 
  -6   0  20       19.19       39.36     13.79 o 
  -5   0  20       46.68       44.53     10.63 o 
  -4   0  20      930.64      854.96     76.13 o 
  -3   0  20       25.68       27.87     11.49 o 
  -2   0  20       80.92       87.62     11.78 o 
  -1   0  20        8.98       30.16     11.78 o 
   0   0  20     1971.13     1972.49     20.97 o 
   1   0  20     1011.70      938.27     68.09 o 
   2   0  20       19.66       48.26     16.66 o 
   3   0  20      657.21      570.26     30.16 o 
   4   0  20       59.20       77.28     14.36 o 
 -16   1  20       81.88       96.84     13.65 o 
 -15   1  20      406.38      422.86     16.58 o 
 -14   1  20       55.77       76.51     11.83 o 
 -13   1  20        0.00       17.43     15.18 o 
 -12   1  20      232.80      254.27     14.08 o 
 -11   1  20      294.45      266.16     12.91 o 
 -10   1  20        8.28       19.54      9.69 o 
  -9   1  20      297.12      262.08     17.40 o 
  -8   1  20      432.53      405.43     35.48 o 
  -7   1  20       42.88       42.52      8.39 o 
  -6   1  20       37.45       52.67      8.35 o 
  -5   1  20      483.22      439.89     27.58 o 
  -4   1  20      222.14      223.17     10.54 o 
  -3   1  20        5.87       26.10     14.62 o 
  -2   1  20      501.84      486.11     18.02 o 
  -1   1  20      284.56      271.79     17.14 o 
   0   1  20       35.57       27.27     12.43 o 
   1   1  20       24.84       39.90     10.76 o 
   2   1  20        7.19       20.61     11.80 o 
   3   1  20        7.92       26.29     10.92 o 
   4   1  20     1162.59     1102.70     31.56 o 
 -16   2  20      158.41      184.41     18.22 o 
 -15   2  20       97.61       90.87     16.84 o 
 -14   2  20       74.48       85.68     15.94 o 
 -13   2  20       19.26       32.54     11.24 o 
 -12   2  20        7.58       18.76     12.79 o 
 -11   2  20       80.99       84.09     11.57 o 
 -10   2  20      186.26      219.02     10.06 o 
  -9   2  20      287.93      292.75     14.23 o 
  -8   2  20      417.48      448.68     11.78 o 
  -7   2  20       98.08       95.61      8.79 o 
  -6   2  20       16.90       32.21      9.66 o 
  -5   2  20       28.74       39.37      9.61 o 
  -4   2  20      173.53      176.73     18.07 o 
  -3   2  20       35.54       50.72     10.85 o 
  -2   2  20       11.83       22.73      9.87 o 
  -1   2  20       56.04       68.73      9.59 o 
   0   2  20      178.24      177.98     13.43 o 
   1   2  20        0.11       17.27     11.05 o 
   2   2  20      252.73      255.79     11.47 o 
   3   2  20        0.03       22.29     12.56 o 
   4   2  20       89.64      101.29     10.63 o 
 -14   3  20      207.25      212.59     23.11 o 
 -13   3  20      128.67      143.63     14.11 o 
 -12   3  20      155.23      151.69     24.13 o 
 -11   3  20      274.70      293.66     14.38 o 
 -10   3  20      512.83      515.57     32.18 o 
  -9   3  20       32.93       43.68     15.37 o 
  -8   3  20       16.94       23.42      7.68 o 
  -7   3  20      175.78      195.03     12.83 o 
  -6   3  20       17.87       25.70     12.18 o 
  -5   3  20        1.23        8.18      7.79 o 
  -4   3  20       55.18       64.38      9.40 o 
  -3   3  20       90.91       87.92     12.01 o 
  -2   3  20        0.95       11.65     13.91 o 
  -1   3  20       15.69       27.11     11.11 o 
   0   3  20      106.10      125.60     13.19 o 
   1   3  20       11.96       25.19     12.28 o 
   2   3  20       15.20       31.67     14.54 o 
 -12   4  20      478.75      412.50     32.61 o 
 -11   4  20      148.65      151.80      9.11 o 
 -10   4  20      149.85      136.17      8.75 o 
  -9   4  20      409.46      349.49     33.76 o 
  -8   4  20      148.43      158.87     21.83 o 
  -7   4  20        2.74       21.55     14.94 o 
  -6   4  20       23.73       55.16     26.43 o 
  -5   4  20      133.76      127.27     19.25 o 
  -4   4  20       40.81       57.17     22.12 o 
  -3   4  20       17.28       40.51     16.66 o 
  -2   4  20      125.18      147.09     29.02 o 
  -1   4  20       15.30       27.00     18.96 o 
   0   4  20        5.79       28.73     26.14 o 
 -15   1  21      300.33      297.14     17.35 o 
 -14   1  21       71.35       94.39     15.99 o 
 -13   1  21      124.56      155.64     14.96 o 
 -12   1  21       14.46       33.44     14.11 o 
 -11   1  21      666.71      686.30     12.86 o 
 -10   1  21        6.67       27.63     14.51 o 
  -9   1  21        7.62       20.77      8.59 o 
  -8   1  21       15.35       15.75      7.58 o 
  -7   1  21      167.56      155.23      9.56 o 
  -6   1  21       25.75       52.81      9.66 o 
  -5   1  21       38.69       61.09      9.65 o 
  -4   1  21       29.94       48.89     14.67 o 
  -3   1  21       54.30       72.59     12.36 o 
  -2   1  21       53.95       64.41     11.86 o 
  -1   1  21        0.02       16.79     11.27 o 
   0   1  21       16.82       41.72      9.62 o 
   1   1  21       24.26       36.20     10.62 o 
   2   1  21      108.85      131.29     16.04 o 
 -14   2  21       43.40       60.73     16.15 o 
 -13   2  21      123.79      129.87     16.36 o 
 -12   2  21        0.10       15.27     11.72 o 
 -11   2  21       10.61       29.49      9.79 o 
 -10   2  21       63.49       71.82     14.94 o 
  -9   2  21      305.97      304.30     10.53 o 
  -8   2  21      167.26      196.11     10.77 o 
  -7   2  21      253.77      219.69     14.22 o 
  -6   2  21      596.36      567.82     21.26 o 
  -5   2  21       31.44       39.52     12.28 o 
  -4   2  21        2.17       11.06     11.61 o 
  -3   2  21       77.25       97.79      9.53 o 
  -2   2  21       59.91       61.19      8.73 o 
  -1   2  21      116.72      120.99     13.48 o 
   0   2  21       73.05      100.85     15.04 o 
   1   2  21       67.74       83.53     13.70 o 
 -12   3  21        1.07       16.89      9.88 o 
 -11   3  21      503.04      511.77     32.32 o 
 -10   3  21        0.37       12.51      8.61 o 
  -9   3  21        7.03       20.84      9.62 o 
  -8   3  21      194.46      190.76     14.65 o 
  -7   3  21       30.60       38.39      9.82 o 
  -6   3  21       11.19       19.27     10.61 o 
  -5   3  21       15.54       23.39      9.66 o 
  -4   3  21      388.72      354.36     19.98 o 
  -3   3  21       86.29       89.18     14.22 o 
  -2   3  21       75.25       73.10      9.58 o 
  -1   3  21       15.68       39.36     14.95 o 
   0   3  21        3.32       22.29     14.40 o 
  -8   4  21       65.22       69.24     19.25 o 
  -7   4  21      129.72      138.76     19.25 o 
  -6   4  21       11.52       36.49     23.84 o 
  -5   4  21       79.79       91.07     20.97 o 
  -4   4  21        7.39       37.06     16.66 o 
 -13   0  22      523.05      488.96     47.40 o 
 -12   0  22      121.97      127.55     24.99 o 
 -11   0  22       52.13       56.59     12.07 o 
  -8   0  22        0.40       27.29     12.35 o 
  -7   0  22      490.98      518.55     15.51 o 
  -6   0  22       18.32       31.31     13.22 o 
  -5   0  22      361.64      362.55     27.29 o 
  -4   0  22       15.93       32.18     14.36 o 
  -3   0  22      985.76      999.46     32.46 o 
  -2   0  22      639.90      680.58     23.56 o 
  -1   0  22        0.04       13.50     13.22 o 
   0   0  22      237.85      224.37     15.23 o 
 -13   1  22      444.61      448.25     20.75 o 
 -12   1  22       11.52       26.71     13.22 o 
 -11   1  22      382.67      341.07     11.53 o 
 -10   1  22       98.44       99.24     10.86 o 
  -9   1  22        0.54       29.39     11.11 o 
  -8   1  22        2.12       12.35     12.35 o 
  -7   1  22     1029.02     1010.67     57.31 o 
  -6   1  22       79.51       89.56     11.29 o 
  -5   1  22      213.55      185.18     12.22 o 
  -4   1  22       92.67      114.27     16.29 o 
  -3   1  22      111.79      118.37     12.95 o 
  -2   1  22      227.44      258.88     11.17 o 
  -1   1  22      120.08      134.16     12.92 o 
   0   1  22        0.76       30.11     17.42 o 
 -12   2  22       85.28      107.79     11.53 o 
 -11   2  22        3.17       24.82      9.67 o 
 -10   2  22       69.78       76.13     20.40 o 
  -9   2  22      387.19      358.59     11.00 o 
  -8   2  22       62.89       90.79      9.38 o 
  -7   2  22      205.38      204.23     11.15 o 
  -6   2  22      412.81      388.22     16.97 o 
  -5   2  22       17.57       32.98     11.39 o 
  -4   2  22        7.13       28.18     15.19 o 
  -3   2  22       12.98       18.68     10.46 o 
  -2   2  22       30.39       49.70     16.05 o 
  -1   2  22       23.29       28.67     11.23 o 
  -9   3  22      370.63      365.44     31.46 o 
  -8   3  22      565.06      581.48     34.47 o 
  -7   3  22       48.38       71.25     13.79 o 
  -6   3  22      202.25      194.75     14.64 o 
  -5   3  22       44.38       48.29     10.24 o 
 -10   1  23       96.49      135.02     21.98 o 
  -9   1  23       83.25       76.27      9.44 o 
  -8   1  23       21.56       38.60      9.65 o 
  -7   1  23       36.56       52.56     10.31 o 
  -6   1  23        0.11       19.12      9.93 o 
  -5   1  23       28.70       55.60     10.87 o 
  -4   1  23       64.50       85.20     12.50 o 
                                                 
